# Supplementary material for: Rietveld refinement of whitlockite-related K0.8Ca9.8Fe0.2(PO4)7
Source: Acta Crystallogr Sect E Struct Rep Online. 2010 Apr 24;66(Pt 5):i41–2. doi: 10.1107/S1600536810014327 (PMC2979107; doi:10.1107/S1600536810014327)
Supplement: Supplementary file 1 [file e-66-00i41-sup1.cif]

##############################################################################
###                                                                        ###
###        Electronic paper (Acta Crystallographica Section E)             ###
###                                                                        ###
##############################################################################
#                                                                            #
# This CIF contains the data in a paper accepted for publication in Acta     #
# Crystallographica Section E. It conforms to the requirements of Notes      #
# for Authors for Section E, and has been peer reviewed under the auspices   #
# of the IUCr Commission on Journals.                                        #
#                                                                            #
# Full details of the Crystallographic Information File format               #
# are given in the paper "The Crystallographic Information File (CIF):       #
# a New Standard Archive File for Crystallography" by S. R. Hall, F. H.      #
# Allen and I. D. Brown [Acta Cryst. (1991), A47, 655-685].                  #
#                                                                            #
# The current version of the core CIF dictionary is obtainable from          #
# ftp://ftp.iucr.org/pub/cif_core.dic. The current version number is 2.4.    #
#                                                                            #
# Software is freely available for graphical display of the structure(s) in  #
# this CIF.  For information consult the CIF home page http://www.iucr.org/  #
# cif/home.html                                                              #
#                                                                            #
# This file may be used for bona fide research purposes within the           #
# scientific community so long as proper attribution is given to the journal # 
# article from which it was obtained.                                        #
#                                                                            #
##############################################################################
                                             
data_global
_journal_data_validation_number     ?
_journal_date_recd_electronic     2010-04-07
_journal_date_accepted     2010-04-19
_journal_name_full     'Acta Crystallographica, Section E'
_journal_year     2010
_journal_volume     66
_journal_issue      5
_journal_page_first     i41
_journal_page_last     i42
_journal_paper_category     QI
_journal_coeditor_code     WM2324
_publ_contact_author_name     'Zatovsky, Igor V.'
_publ_contact_author_address
;
Department of Inorganic Chemistry
Taras Shevchenko National University
64, Volodymyrska str.
01601, Kyiv, Ukraine
;
_publ_contact_author_email     zvigo@yandex.ru
_publ_contact_author_phone     '+38(044)2393288'
_publ_section_title
;
Rietveld refinement of whitlockite-related K~0.8~Ca~9.8~Fe~0.2~(PO~4~)~7~
;
loop_
    _publ_author_name
    _publ_author_address
    'Zatovsky, Igor V.'
;
Department of Inorganic Chemistry
Taras Shevchenko National University
64 Volodymyrska str.
01601 Kyiv, Ukraine
;
    'Ogorodnyk, Ivan V.'
;
Department of Inorganic Chemistry
Taras Shevchenko National University
64 Volodymyrska str.
01601 Kyiv, Ukraine
;
    'Nataliya Yu. Strutynska'
;
Department of Inorganic Chemistry
Taras Shevchenko National University
64 Volodymyrska str.
01601 Kyiv, Ukraine
;
    'Slobodyanik, Nikolay S.'
;
Department of Inorganic Chemistry
Taras Shevchenko National University
64 Volodymyrska str.
01601 Kyiv, Ukraine
;
    'Sharkina, Nataliya O.'
;
Department of Inorganic Chemistry
Taras Shevchenko National University
64 Volodymyrska str.
01601 Kyiv, Ukraine
;
data_I
_pd_block_diffractogram_id     ?
_chemical_name_systematic
;
potassium decacalcium iron heptaphosphate
;
_chemical_name_common     ?
_chemical_formula_moiety     'Fe0.20 O24 P6, O4 P,  9.8(Ca),  0.8(K)'
_chemical_formula_sum     'Ca9.80 Fe0.20 K0.80 O28 P7'
_chemical_formula_structural     'K0.80 Ca9.80 Fe0.20 (P O4)7'
_chemical_formula_analytical     ?
_chemical_formula_iupac     'K0.8 Ca9.8 Fe0.2 (P O4)7'
_chemical_formula_weight     1100.02
_chemical_melting_point     ?
_symmetry_cell_setting     Trigonal
_symmetry_space_group_name_H-M     'R 3 c'
_symmetry_space_group_name_Hall     'R 3 -2"c'
loop_
    _symmetry_equiv_pos_site_id
    _symmetry_equiv_pos_as_xyz
    1 'x,y,z'
    2 '-y,x-y,z'
    3 '-x+y,-x,z'
    4 '-y,-x,z+1/2'
    5 '-x+y,y,z+1/2'
    6 'x,x-y,z+1/2'
    7 'x+2/3,y+1/3,z+1/3'
    8 '-y+2/3,x-y+1/3,z+1/3'
    9 '-x+y+2/3,-x+1/3,z+1/3'
    10 '-y+2/3,-x+1/3,z+5/6'
    11 '-x+y+2/3,y+1/3,z+5/6'
    12 'x+2/3,x-y+1/3,z+5/6'
    13 'x+1/3,y+2/3,z+2/3'
    14 '-y+1/3,x-y+2/3,z+2/3'
    15 '-x+y+1/3,-x+2/3,z+2/3'
    16 '-y+1/3,-x+2/3,z+1/6'
    17 '-x+y+1/3,y+2/3,z+1/6'
    18 'x+1/3,x-y+2/3,z+1/6'
_cell_length_a     10.442820(10)
_cell_length_b     10.442820(10)
_cell_length_c     37.29443(3)
_cell_angle_alpha     90
_cell_angle_beta     90
_cell_angle_gamma     120
_cell_volume     3522.169(6)
_cell_formula_units_Z     6
_cell_measurement_temperature     293(2)
_cell_special_details
; ?
;
_exptl_crystal_density_diffrn     3.112
_exptl_crystal_density_method     'not measured'
_pd_char_colour     'light pink'
_pd_char_particle_morphology     'isometric'
_exptl_absorpt_coefficient_mu     27.176
_exptl_absorpt_correction_type     ?
_exptl_absorpt_process_details     ?
_exptl_absorpt_correction_T_min     ?
_exptl_absorpt_correction_T_max     ?
_exptl_special_details
;
;
_diffrn_ambient_temperature     293(2)
_diffrn_radiation_type     'Cu K\a'
_diffrn_radiation_wavelength     1.541874
_diffrn_radiation_monochromator     'graphite'
_diffrn_measurement_device_type     'Shimadzu LabX XRD-6000'
_pd_instr_dist_src/spec     ?
_pd_instr_dist_spec/detc     ?
_pd_instr_location
;
?
;
_pd_meas_2theta_fixed     ?
_pd_meas_2theta_range_min     9.00000
_pd_meas_2theta_range_max     100.00000
_pd_meas_2theta_range_inc     0.020000
_pd_meas_number_of_points     4551
_pd_meas_scan_method     'step'
_pd_meas_special_details
;  ?
;
_refine_special_details
;
;
_refine_ls_matrix_type     ?
_refine_ls_R_factor_all     2.48
_refine_ls_goodness_of_fit_all     2.317
_refine_ls_restrained_S_all     2.317
_refine_ls_number_parameters     131
_refine_ls_number_restraints     4
_refine_ls_number_constraints     4
_refine_ls_hydrogen_treatment     undef
_refine_ls_weighting_scheme     'calc'
_refine_ls_weighting_details     'Standard least squares refinement'
_refine_ls_shift/su_max     0.001
_refine_ls_shift/su_mean     ?
_refine_ls_extinction_method     none
_refine_ls_extinction_coef     0
loop_
    _atom_type_symbol
    _atom_type_description
    _atom_type_scat_dispersion_real
    _atom_type_scat_dispersion_imag
    _atom_type_scat_source
    P P 0.1023 0.0942 'International Tables Vol C Tables 4.2.6.8 and 6.1.1.4'
    O O 0.0106 0.0060 'International Tables Vol C Tables 4.2.6.8 and 6.1.1.4'
    K K 0.2009 0.2494 'International Tables Vol C Tables 4.2.6.8 and 6.1.1.4'
    Ca Ca 0.2262 0.3064 'International Tables Vol C Tables 4.2.6.8 and 6.1.1.4'
    Fe Fe 0.3463 0.8444 'International Tables Vol C Tables 4.2.6.8 and 6.1.1.4'
_computing_data_collection     'PCXRD (Shimadzu, 2006)'
_computing_cell_refinement     'DICVOL 2004 (Boultif & Lou\"er, 2004)'
_computing_data_reduction     'FULLPROF (Rodriguez-Carvajal, 2006)'
_computing_structure_solution     'FULLPROF (Rodriguez-Carvajal, 2006)'
_computing_structure_refinement     'FULLPROF (Rodriguez-Carvajal, 2006)'
_computing_molecular_graphics     'DIAMOND (Brandenburg, 1999)'
_computing_publication_material
;
PLATON (Spek, 2009) and enCIFer (Allen <i>et al.</i>,  2004)
;
_pd_calibration_special_details
; ?
;
_pd_prep_cool_rate     ?
_pd_prep_pressure     101.3
_pd_prep_temperature     293(2)
_pd_proc_2theta_range_min     8.9150
_pd_proc_2theta_range_max     99.9150
_pd_proc_2theta_range_inc     0.020000
_pd_proc_info_data_reduction     ?
_pd_proc_info_excluded_regions     undef
_pd_proc_ls_background_function
;
Linear Interpolation between a set background points with refinable heights
;
_pd_proc_ls_pref_orient_corr
;
Modified March's Function
;
_pd_proc_ls_prof_R_factor     8.7114
_pd_proc_ls_prof_wR_factor     11.2433
_pd_proc_ls_prof_wR_expected     4.9188
_pd_proc_ls_profile_function
;
Thompson--Cox--Hastings pseudo-Voigt * Axial divergence asymmetry
;
_pd_proc_ls_special_details
; ?
;
_pd_proc_wavelength     1.540598
_pd_spec_mount_mode     'reflection'
_pd_spec_mounting     'glass container'
_pd_spec_shape     'flat_sheet'
_pd_spec_size_axial     25
_pd_spec_size_equat     25
_pd_spec_size_thick     1
loop_
    _atom_site_type_symbol
    _atom_site_label
    _atom_site_fract_x
    _atom_site_fract_y
    _atom_site_fract_z
    _atom_site_U_iso_or_equiv
    _atom_site_adp_type
    _atom_site_occupancy
    Ca Ca1 0.3986(5) 0.1868(7) 0.0212(4) 0.0022(18) Uiso 1.00000
    Ca Ca2 0.3922(6) 0.1887(10) 0.1265(4) 0.0022(16) Uiso 1.00000
    Ca Ca3 0.1776(11) 0.3817(6) 0.0949(5) 0.003(2)   Uiso 1.00000
    Ca Ca4 0.33333 0.66667 0.0288(5) 0.002(2) Uiso 0.80000
    Fe Fe4 0.33333 0.66667 0.0288(5) 0.002(2) Uiso 0.20000
    K K1 0.00000 0.00000 0.0447(5) 0.004(4) Uiso 0.80000
    P P1 0.00000 0.00000 0.1293(5) 0.0031(11) Uiso 1.00000
    P P2 0.1351(9) 0.3124(6) -0.0032(4) 0.0031(11) Uiso 1.00000
    P P3 0.4897(11) 0.4749(11) 0.0609(5) 0.0031(11) Uiso 1.00000
    O O11 0.00000 0.00000 0.1699(8) 0.0025(11) Uiso 1.00000
    O O12 0.0071(19) 0.1449(14) 0.1115(7) 0.0025(11) Uiso 1.00000
    O O21 0.0912(15) 0.2697(15) 0.0349(4) 0.0025(11) Uiso 1.00000
    O O22 0.222(2) 0.233(2) -0.0145(6) 0.0025(11) Uiso 1.00000
    O O23 -0.0066(16) 0.265(2) -0.0248(5) 0.0025(11) Uiso 1.00000
    O O24 0.229(3) 0.4728(17) -0.0110(6) 0.0025(11) Uiso 1.00000
    O O31 0.408(3) 0.567(3) 0.0709(7) 0.0025(11) Uiso 1.00000
    O O32 0.5039(17) 0.4689(16) 0.0203(5) 0.0025(11) Uiso 1.00000
    O O33 0.6427(19) 0.5475(19) 0.0808(6) 0.0025(11) Uiso 1.00000
    O O34 0.3720(19) 0.3100(19) 0.0752(7) 0.0025(11) Uiso 1.00000
loop_
    _atom_site_aniso_label
    _atom_site_aniso_U_11
    _atom_site_aniso_U_22
    _atom_site_aniso_U_33
    _atom_site_aniso_U_12
    _atom_site_aniso_U_13
    _atom_site_aniso_U_23
    _atom_site_aniso_type_symbol
    ? ? ? ? ? ? ? ?
_geom_special_details
;
Bond distances, angles etc. have been calculated using the rounded fractional
coordinates. All su's are estimated from the variances of the (full)
variance-covariance matrix. The cell esds are taken into account in the
estimation of distances, angles and torsion angles
;
loop_
    _geom_bond_atom_site_label_1
    _geom_bond_atom_site_label_2
    _geom_bond_site_symmetry_1
    _geom_bond_site_symmetry_2
    _geom_bond_distance
    _geom_bond_publ_flag
    Ca1 O11 . 11_554 2.519(10) yes
    Ca1 O21 . 3_555 2.702(13) yes
    Ca1 O22 . . 2.51(3)   yes
    Ca1 O23 . 3_555 2.40(2)   yes
    Ca1 O32 . . 2.579(17) yes
    Ca1 O32 . 2_655 2.57(2)   yes
    Ca1 O33 . 2_655 2.59(3)   yes
    Ca1 O34 . . 2.48(3)   yes
    Ca2 O12 . 3_555 2.474(16) yes
    Ca2 O23 . 18_555 2.63(3)   yes
    Ca2 O24 . 18_555 2.444(19) yes
    Ca2 O24 . 17_545 2.48(3)   yes
    Ca2 O32 . 17_545 2.41(2)   yes
    Ca2 O33 . 2_655 2.21(3)   yes
    Ca2 O34 . . 2.36(3)   yes
    Ca3 O12 . . 2.295(15) yes
    Ca3 O21 . . 2.48(2)   yes
    Ca3 O22 . 16_555 2.49(3)   yes
    Ca3 O23 . 18_555 2.30(3)   yes
    Ca3 O31 . . 2.38(3)   yes
    Ca3 O31 . 3_565 2.47(4)   yes
    Ca3 O33 . 3_565 2.78(3)   yes
    Ca3 O34 . . 2.60(3)   yes
    Ca4 O24 . 2_665 2.30(3)   no
    Ca4 O24 . . 2.30(3)   yes
    Ca4 O24 . 3_565 2.30(3)   no
    Ca4 O31 . . 2.23(4)   yes
    Ca4 O31 . 3_565 2.23(4)   no
    Ca4 O31 . 2_665 2.23(4)   no
    Fe4 O24 . 2_665 2.30(3)   no
    Fe4 O24 . . 2.30(3)   yes
    Fe4 O24 . 3_565 2.30(3)   no
    Fe4 O31 . . 2.23(4)   yes
    Fe4 O31 . 3_565 2.23(4)   no
    Fe4 O31 . 2_665 2.23(4)   no
    K1 O12 . . 2.90(3)   yes
    K1 O12 . 3_555 2.90(3)   no
    K1 O12 . 2_555 2.90(3)   no
    K1 O21 . . 2.508(19) yes
    K1 O21 . 3_555 2.508(19) no
    K1 O21 . 2_555 2.508(19) no
    K1 O22 . . 3.25(3)   yes
    K1 O22 . 3_555 3.25(3)   no
    K1 O22 . 2_555 3.25(3)   no
    P1 O11 . . 1.51(4) yes
    P1 O12 . . 1.62(2) yes
    P1 O12 . 2_555 1.62(2) no
    P1 O12 . 3_555 1.62(2) no
    P2 O21 . . 1.49(2) yes
    P2 O22 . . 1.56(2) yes
    P2 O23 . . 1.53(2) yes
    P2 O24 . . 1.486(17) yes
    P3 O31 . . 1.62(3) yes
    P3 O32 . . 1.53(3) yes
    P3 O33 . . 1.57(3) yes
    P3 O34 . . 1.63(2) yes
loop_
    _geom_angle_atom_site_label_1
    _geom_angle_atom_site_label_2
    _geom_angle_atom_site_label_3
    _geom_angle_site_symmetry_1
    _geom_angle_site_symmetry_2
    _geom_angle_site_symmetry_3
    _geom_angle
    _geom_angle_publ_flag
    O24 Fe4 O24 . . 3_565 82.8(11) no
    O24 Fe4 O31 . . 3_565 101.7(10) no
    O24 Fe4 O31 2_665 . . 101.6(10) no
    O31 Fe4 O31 . . 2_665 75.9(12) no
    O24 Fe4 O31 3_565 . . 175.2(13) no
    O31 Fe4 O31 . . 3_565 75.9(14) no
    O24 Fe4 O31 2_665 . 2_665 99.6(11) no
    O24 Fe4 O24 2_665 . 3_565 82.8(11) no
    O24 Fe4 O31 2_665 . 3_565 175.2(12) no
    O24 Fe4 O31 3_565 . 2_665 101.7(11) no
    O31 Fe4 O31 2_665 . 3_565 75.9(13) no
    O24 Fe4 O31 3_565 . 3_565 99.6(13) no
    O24 Fe4 O31 . . . 99.6(9) no
    O24 Fe4 O24 . . 2_665 82.8(11) no
    O24 Fe4 O31 . . 2_665 175.2(12) no
    O21 P2 O22 . . . 105.8(12) no
    O21 P2 O23 . . . 107.5(11) no
    O21 P2 O24 . . . 117.0(13) no
    O22 P2 O23 . . . 114.2(13) no
    O22 P2 O24 . . . 108.3(15) no
    O23 P2 O24 . . . 104.3(15) no
    O31 P3 O32 . . . 110.2(15) no
    O31 P3 O33 . . . 108.4(15) no
    O31 P3 O34 . . . 102.1(15) no
    O32 P3 O33 . . . 113.1(14) no
    O32 P3 O34 . . . 108.6(13) no
    O33 P3 O34 . . . 113.8(14) no
    O12 P1 O12 2_555 . 3_555 104.3(12) no
    O11 P1 O12 . . 3_555 114.2(11) no
    O11 P1 O12 . . . 114.2(11) no
    O11 P1 O12 . . 2_555 114.2(11) no
    O12 P1 O12 . . 2_555 104.4(12) no
    O12 P1 O12 . . 3_555 104.4(13) no
    Fe4 O24 P2 . . . 128.4(15) no
    Fe4 O31 P3 . . . 121.8(16) no
