# Supplementary material for: Rietveld refinement of whitlockite-related K0.8Ca9.8Fe0.2(PO4)7
Source: Acta Crystallogr Sect E Struct Rep Online. 2010 Apr 24;66(Pt 5):i41–2. doi: 10.1107/S1600536810014327 (PMC2979107; doi:10.1107/S1600536810014327)
Supplement: Supplementary file 2 [file e-66-00i41-Isup2.rtv]

 
#==============================================
# Powder diffraction pattern number   1
#==============================================
 
data_I
 
_pd_block_id    I
 
loop_
_pd_proc_point_id
_pd_proc_2theta_corrected   
_pd_proc_intensity_total
_pd_calc_intensity_total
_pd_proc_intensity_bkg_calc
 
     1     8.9150    374(19)           376.9482          376.9482  
     2     8.9350    396(20)           376.7299          376.7299    
     3     8.9550    376(19)           376.5117          376.5117    
     4     8.9750    404(20)           376.2935          376.2935   
     5     8.9950    352(19)           376.0753          376.0753  
     6     9.0150    396(20)           375.8571          375.8571  
     7     9.0350    404(20)           375.6389          375.6389 
     8     9.0550    382(20)           375.4206          375.4206 
     9     9.0750    386(20)           375.2024          375.2024 
    10     9.0950    384(20)           374.9842          374.9842 
    11     9.1150    350(19)           374.7660          374.7660 
    12     9.1350    360(19)           374.5478          374.5478 
    13     9.1550    378(19)           374.3295          374.3295 
    14     9.1750    370(19)           374.1113          374.1113 
    15     9.1950    348(19)           373.8931          373.8931 
    16     9.2150    386(20)           373.6749          373.6749 
    17     9.2350    374(19)           373.4567          373.4567 
    18     9.2550    360(19)           373.2384          373.2384 
    19     9.2750    400(20)           373.0202          373.0202 
    20     9.2950    332(18)           372.8020          372.8020 
    21     9.3150    336(18)           372.5838          372.5838 
    22     9.3350    382(20)           372.3655          372.3655 
    23     9.3550    406(20)           372.1473          372.1473 
    24     9.3750    410(20)           371.9291          371.9291 
    25     9.3950    410(20)           371.7109          371.7109 
    26     9.4150    392(20)           371.4927          371.4927 
    27     9.4350    378(19)           371.2744          371.2744 
    28     9.4550    402(20)           371.0562          371.0562 
    29     9.4750    340(18)           370.8380          370.8380 
    30     9.4950    376(19)           370.6198          370.6198 
    31     9.5150    368(19)           370.4016          370.4016 
    32     9.5350    356(19)           370.4198          370.1833 
    33     9.5550    374(19)           370.3255          369.9651 
    34     9.5750    376(19)           370.1185          369.7469 
    35     9.5950    334(18)           369.9119          369.5287 
    36     9.6150    364(19)           369.7059          369.3105 
    37     9.6350    356(19)           369.5005          369.0923 
    38     9.6550    362(19)           369.2957          368.8740 
    39     9.6750    376(19)           369.0917          368.6558 
    40     9.6950    326(18)           368.8883          368.4376 
    41     9.7150    378(19)           368.6857          368.2194 
    42     9.7350    358(19)           368.4839          368.0012 
    43     9.7550    392(20)           368.2830          367.7829 
    44     9.7750    328(18)           368.0831          367.5647 
    45     9.7950    358(19)           367.8842          367.3465 
    46     9.8150    378(19)           367.6863          367.1283 
    47     9.8350    344(19)           367.4897          366.9100 
    48     9.8550    374(19)           367.2943          366.6918 
    49     9.8750    358(19)           367.1003          366.4736 
    50     9.8950    382(20)           366.9078          366.2554 
    51     9.9150    380(19)           366.7169          366.0372 
    52     9.9350    360(19)           366.5277          365.8189 
    53     9.9550    358(19)           366.3405          365.6007 
    54     9.9750    334(18)           366.1553          365.3825 
    55     9.9950    336(18)           365.9723          365.1643 
    56    10.0150    340(18)           365.7919          364.9461 
    57    10.0350    382(20)           365.6141          364.7278 
    58    10.0550    338(18)           365.4393          364.5096 
    59    10.0750    392(20)           365.2678          364.2914 
    60    10.0950    320(18)           365.0998          364.0732 
    61    10.1150    376(19)           364.4298          363.3489 
    62    10.1350    352(19)           363.7641          362.6246 
    63    10.1550    346(19)           363.1033          361.9003 
    64    10.1750    358(19)           362.4480          361.1760 
    65    10.1950    328(18)           361.7988          360.4517 
    66    10.2150    334(18)           361.1563          359.7274 
    67    10.2350    352(19)           360.5217          359.0031 
    68    10.2550    336(18)           359.8958          358.2788 
    69    10.2750    374(19)           359.2801          357.5545 
    70    10.2950    350(19)           358.6763          356.8302 
    71    10.3150    368(19)           358.0869          356.1059 
    72    10.3350    356(19)           357.5154          355.3816 
    73    10.3550    352(19)           356.9668          354.6573 
    74    10.3750    378(19)           356.4492          353.9330 
    75    10.3950    384(20)           355.9747          353.2087 
    76    10.4150    320(18)           355.5616          352.4844 
    77    10.4350    384(20)           355.2373          351.7601 
    78    10.4550    372(19)           355.0416          351.0358 
    79    10.4750    388(20)           355.0301          350.3115 
    80    10.4950    420(20)           355.2779          349.5872 
    81    10.5150    438(21)           355.8820          348.8629 
    82    10.5350    442(21)           356.9660          348.1386 
    83    10.5550    426(21)           358.6943          347.4143 
    84    10.5750    456(21)           361.3232          346.6900 
    85    10.5950    478(22)           365.3506          345.9657 
    86    10.6150    480(22)           371.8696          345.2414 
    87    10.6350    498(22)           383.2220          344.5171 
    88    10.6550    510(23)           403.8508          343.7928 
    89    10.6750    558(24)           440.7958          343.0685 
    90    10.6950    596(24)           502.6458          342.3442 
    91    10.7150    614(25)           595.9949          341.6199 
    92    10.7350    630(25)           719.9775          340.8957 
    93    10.7550    640(25)           862.4641          340.1713 
    94    10.7750    778(28)          1002.3424          339.4471 
    95    10.7950    876(30)          1118.3896          338.7227 
    96    10.8150    1034(32)          1198.0833          337.9985   
    97    10.8350    1050(32)          1237.5867          337.2741   
    98    10.8550    1334(37)          1232.4036          336.5499   
    99    10.8750    1416(38)          1171.3530          335.8256   
   100    10.8950    1262(36)          1045.0420          335.1013   
   101    10.9150    842(29)           862.0447          334.3770 
   102    10.9350    576(24)           654.9498          333.6527 
   103    10.9550    390(20)           467.9507          332.9283 
   104    10.9750    320(18)           368.0612          332.2040 
   105    10.9950    362(19)           331.5013          331.4798 
   106    11.0150    356(19)           330.7691          330.7555 
   107    11.0350    330(18)           330.0395          330.0312 
   108    11.0550    308(18)           329.3118          329.3069 
   109    11.0750    342(18)           328.5855          328.5826 
   110    11.0950    354(19)           327.8601          327.8582 
   111    11.1150    316(18)           327.1353          327.1340 
   112    11.1350    352(19)           326.4106          326.4097 
   113    11.1550    328(18)           325.6862          325.6854 
   114    11.1750    318(18)           324.9617          324.9611 
   115    11.1950    272(16)           325.0855          324.2368 
   116    11.2150    326(18)           325.0803          323.3703 
   117    11.2350    320(18)           324.8766          322.5039 
   118    11.2550    336(18)           324.3776          321.6374 
   119    11.2750    292(17)           323.6660          320.7710 
   120    11.2950    324(18)           322.8109          319.9045 
   121    11.3150    340(18)           321.8664          319.0381 
   122    11.3350    348(19)           320.8716          318.1717 
   123    11.3550    326(18)           319.8530          317.3052 
   124    11.3750    322(18)           318.8274          316.4388 
   125    11.3950    302(17)           317.8047          315.5723 
   126    11.4150    294(17)           316.7902          314.7059 
   127    11.4350    332(18)           315.7863          313.8394 
   128    11.4550    304(17)           314.7933          312.9730 
   129    11.4750    324(18)           313.8113          312.1065 
   130    11.4950    308(18)           312.8393          311.2401 
   131    11.5150    312(18)           311.8766          310.3736 
   132    11.5350    316(18)           310.9221          309.5072 
   133    11.5550    300(17)           309.9750          308.6407 
   134    11.5750    298(17)           309.0346          307.7743 
   135    11.5950    302(17)           308.1001          306.9078 
   136    11.6150    322(18)           307.1710          306.0414 
   137    11.6350    296(17)           306.2467          305.1750 
   138    11.6550    314(18)           305.3267          304.3085 
   139    11.6750    318(18)           304.4106          303.4420 
   140    11.6950    292(17)           303.4980          302.5756 
   141    11.7150    282(17)           302.5886          301.7092 
   142    11.7350    262(16)           301.6822          300.8427 
   143    11.7550    350(19)           300.7784          299.9763 
   144    11.7750    278(17)           299.8770          299.1098 
   145    11.7950    298(17)           298.9779          298.2434 
   146    11.8150    300(17)           298.0808          297.3770 
   147    11.8350    264(16)           297.1856          296.5105 
   148    11.8550    320(18)           296.2922          295.6441 
   149    11.8750    286(17)           295.4002          294.7776 
   150    11.8950    302(17)           294.5098          293.9112 
   151    11.9150    288(17)           293.6207          293.0447 
   152    11.9350    282(17)           292.7329          292.1783 
   153    11.9550    330(18)           291.8463          291.3118 
   154    11.9750    304(17)           290.9607          290.4454 
   155    11.9950    290(17)           290.0761          289.5789 
   156    12.0150    290(17)           289.1925          288.7125 
   157    12.0350    302(17)           288.3098          287.8460 
   158    12.0550    294(17)           287.4278          286.9796 
   159    12.0750    296(17)           286.5466          286.1131 
   160    12.0950    298(17)           285.6661          285.2467 
   161    12.1150    282(17)           284.7864          284.3802 
   162    12.1350    296(17)           283.9072          283.5138 
   163    12.1550    270(16)           283.0286          282.6474 
   164    12.1750    298(17)           282.1506          281.7809 
   165    12.1950    288(17)           281.2731          280.9145 
   166    12.2150    282(17)           280.1670          280.0480 
   167    12.2350    302(17)           279.2970          279.1816 
   168    12.2550    262(16)           278.3151          278.3151 
   169    12.2750    272(16)           277.4487          277.4487 
   170    12.2950    304(17)           276.5822          276.5822 
   171    12.3150    264(16)           275.7158          275.7158 
   172    12.3350    256(16)           275.5346          274.8493 
   173    12.3550    272(16)           274.6897          273.9829 
   174    12.3750    290(17)           274.1907          273.1164 
   175    12.3950    294(17)           273.3589          272.2500 
   176    12.4150    290(17)           272.5288          271.3835 
   177    12.4350    280(17)           271.7005          270.5171 
   178    12.4550    274(17)           270.8741          269.6507 
   179    12.4750    288(17)           270.0498          268.7842 
   180    12.4950    278(17)           269.2277          267.9178 
   181    12.5150    252(16)           268.4079          267.0513 
   182    12.5350    286(17)           270.8376          269.4318 
   183    12.5550    280(17)           273.2702          271.8123 
   184    12.5750    300(17)           275.7056          274.1928 
   185    12.5950    292(17)           278.1442          276.5734 
   186    12.6150    278(17)           280.5862          278.9539 
   187    12.6350    268(16)           283.0319          281.3344 
   188    12.6550    262(16)           285.4814          283.7149 
   189    12.6750    272(16)           287.9354          286.0955 
   190    12.6950    252(16)           290.3940          288.4759 
   191    12.7150    294(17)           292.8577          290.8565 
   192    12.7350    290(17)           295.3268          293.2370 
   193    12.7550    326(18)           297.8020          295.6176 
   194    12.7750    270(16)           300.2837          297.9980 
   195    12.7950    274(17)           302.7727          300.3786 
   196    12.8150    290(17)           305.2694          302.7590 
   197    12.8350    252(16)           307.7750          305.1396 
   198    12.8550    306(17)           310.2899          307.5201 
   199    12.8750    302(17)           312.8155          309.9007 
   200    12.8950    314(18)           315.3525          312.2811 
   201    12.9150    282(17)           317.9027          314.6617 
   202    12.9350    314(18)           320.4671          317.0422 
   203    12.9550    334(18)           323.2422          319.4227 
   204    12.9750    284(17)           325.8468          321.8032 
   205    12.9950    298(17)           328.5697          324.1838 
   206    13.0150    266(16)           331.2213          326.5644 
   207    13.0350    300(17)           330.6370          325.6826 
   208    13.0550    268(16)           330.0830          324.8009 
   209    13.0750    318(18)           329.5644          323.9192 
   210    13.0950    306(17)           329.0875          323.0374 
   211    13.1150    312(18)           328.6615          322.1558 
   212    13.1350    304(17)           328.2992          321.2740 
   213    13.1550    326(18)           328.0204          320.3923 
   214    13.1750    322(18)           327.8548          319.5106 
   215    13.1950    352(19)           327.8480          318.6288 
   216    13.2150    352(19)           328.0688          317.7471 
   217    13.2350    382(20)           328.6180          316.8654 
   218    13.2550    376(19)           329.6394          315.9836 
   219    13.2750    394(20)           331.3289          315.1019 
   220    13.2950    424(21)           333.9435          314.2202 
   221    13.3150    412(20)           337.8108          313.3385 
   222    13.3350    460(21)           343.3612          312.4567 
   223    13.3550    456(21)           351.2426          311.5750 
   224    13.3750    506(22)           362.6750          310.6933 
   225    13.3950    578(24)           380.2809          309.8116 
   226    13.4150    582(24)           409.6028          308.9298 
   227    13.4350    654(26)           460.9358          308.0481 
   228    13.4550    708(27)           549.9541          307.1664 
   229    13.4750    816(29)           694.4602          306.2847 
   230    13.4950    896(30)           905.7043          305.4029 
   231    13.5150    1022(32)          1177.3961          304.5212   
   232    13.5350    1130(34)          1481.2820          303.6395   
   233    13.5550    1384(37)          1775.8513          302.7577   
   234    13.5750    1708(41)          2023.6456          301.8760   
   235    13.5950    2056(45)          2199.9194          300.9943   
   236    13.6150    2478(50)          2282.6338          300.1125   
   237    13.6350    2698(52)          2240.3831          299.2308   
   238    13.6550    2422(49)          2045.2692          298.3491   
   239    13.6750    1716(41)          1704.6289          297.4673   
   240    13.6950    1092(33)          1277.6448          296.5856   
   241    13.7150    562(24)           856.6718          295.7039 
   242    13.7350    386(20)           524.1827          294.8222 
   243    13.7550    330(18)           369.1563          293.9404 
   244    13.7750    316(18)           295.2107          293.0587 
   245    13.7950    312(18)           294.5300          292.1770 
   246    13.8150    308(18)           293.9053          291.2953 
   247    13.8350    328(18)           293.3577          290.4135 
   248    13.8550    332(18)           292.9187          289.5318 
   249    13.8750    312(18)           292.6331          288.6501 
   250    13.8950    304(17)           292.5623          287.7684 
   251    13.9150    306(17)           293.5085          286.8866 
   252    13.9350    332(18)           296.5003          286.0049 
   253    13.9550    370(19)           300.0175          285.1232 
   254    13.9750    340(18)           303.9222          284.2415 
   255    13.9950    344(19)           308.1962          283.3597 
   256    14.0150    350(19)           314.0708          282.4780 
   257    14.0350    368(19)           323.7772          281.5963 
   258    14.0550    382(20)           340.9379          280.7145 
   259    14.0750    414(20)           370.3093          279.8328 
   260    14.0950    480(22)           416.1909          278.9510 
   261    14.1150    442(21)           479.6249          278.0694 
   262    14.1350    502(22)           556.0706          277.1876 
   263    14.1550    544(23)           635.9662          276.3059 
   264    14.1750    676(26)           708.5839          275.4242 
   265    14.1950    730(27)           765.6386          274.5424 
   266    14.2150    850(29)           800.7612          273.6607 
   267    14.2350    916(30)           805.8236          272.7790 
   268    14.2550    900(30)           771.6543          271.8972 
   269    14.2750    756(27)           695.6249          271.0155 
   270    14.2950    540(23)           588.2966          270.1338 
   271    14.3150    418(20)           472.0333          269.2521 
   272    14.3350    304(17)           371.1747          268.3703 
   273    14.3550    272(16)           305.6487          267.4886 
   274    14.3750    276(17)           278.7194          266.6069 
   275    14.3950    264(16)           268.7473          265.7252 
   276    14.4150    230(15)           267.7104          264.8434 
   277    14.4350    272(16)           266.6858          263.9617 
   278    14.4550    258(16)           265.6721          263.0800 
   279    14.4750    252(16)           264.6681          262.1983 
   280    14.4950    248(16)           263.6726          261.3165 
   281    14.5150    246(16)           262.8348          260.4348 
   282    14.5350    256(16)           262.5462          259.5531 
   283    14.5550    236(15)           262.2083          258.6713 
   284    14.5750    218(15)           261.8375          257.7896 
   285    14.5950    256(16)           261.2203          256.9079 
   286    14.6150    240(15)           260.4170          256.0262 
   287    14.6350    226(15)           259.4836          255.1444 
   288    14.6550    250(16)           258.4673          254.2627 
   289    14.6750    238(15)           257.4044          253.3810 
   290    14.6950    252(16)           256.3206          252.4993 
   291    14.7150    252(16)           255.2323          251.6175 
   292    14.7350    244(16)           254.1496          250.7358 
   293    14.7550    230(15)           253.0776          249.8540 
   294    14.7750    206(14)           252.0186          248.9724 
   295    14.7950    304(17)           250.9731          248.0906 
   296    14.8150    252(16)           249.9406          247.2089 
   297    14.8350    248(16)           248.9201          246.3271 
   298    14.8550    224(15)           247.9107          245.4454 
   299    14.8750    252(16)           246.9111          244.5637 
   300    14.8950    248(16)           245.9206          243.6820 
   301    14.9150    224(15)           244.9380          242.8002 
   302    14.9350    266(16)           243.2875          241.9185 
   303    14.9550    272(16)           242.3388          241.0368 
   304    14.9750    254(16)           241.0615          240.1551 
   305    14.9950    256(16)           240.1323          239.2733 
   306    15.0150    242(16)           239.2066          238.3916 
   307    15.0350    246(16)           238.2843          237.5099 
   308    15.0550    250(16)           237.3649          236.6282 
   309    15.0750    252(16)           236.4482          235.7464 
   310    15.0950    276(17)           235.5338          234.8647 
   311    15.1150    248(16)           234.6218          233.9830 
   312    15.1350    230(15)           233.7117          233.1012 
   313    15.1550    236(15)           232.8035          232.2195 
   314    15.1750    252(16)           231.8969          231.3378 
   315    15.1950    256(16)           230.9919          230.4561 
   316    15.2150    242(16)           230.0883          229.5743 
   317    15.2350    246(16)           229.1861          228.6926 
   318    15.2550    246(16)           228.2850          227.8109 
   319    15.2750    246(16)           227.3851          226.9292 
   320    15.2950    230(15)           226.4861          226.0474 
   321    15.3150    192(14)           225.5882          225.1657 
   322    15.3350    238(15)           226.2353          225.8282 
   323    15.3550    242(16)           226.8832          226.4906 
   324    15.3750    222(15)           227.5319          227.1531 
   325    15.3950    198(14)           228.1813          227.8156 
   326    15.4150    234(15)           228.8314          228.4780 
   327    15.4350    212(15)           229.4821          229.1405 
   328    15.4550    248(16)           230.1333          229.8030 
   329    15.4750    256(16)           230.7851          230.4654 
   330    15.4950    244(16)           231.4375          231.1279 
   331    15.5150    228(15)           232.0902          231.7903 
   332    15.5350    212(15)           232.5531          232.4528 
   333    15.5550    222(15)           233.2125          233.1153 
   334    15.5750    268(16)           233.7778          233.7778 
   335    15.5950    208(14)           234.4402          234.4402 
   336    15.6150    220(15)           235.1027          235.1027 
   337    15.6350    206(14)           235.7652          235.7652 
   338    15.6550    240(15)           236.4276          236.4276 
   339    15.6750    232(15)           237.0901          237.0901 
   340    15.6950    224(15)           237.7526          237.7526 
   341    15.7150    194(14)           238.4150          238.4150 
   342    15.7350    232(15)           238.0911          238.0911 
   343    15.7550    222(15)           238.8292          237.7671 
   344    15.7750    228(15)           238.5410          237.4431 
   345    15.7950    230(15)           238.7821          237.1191 
   346    15.8150    226(15)           238.5154          236.7952 
   347    15.8350    198(14)           238.2517          236.4712 
   348    15.8550    230(15)           237.9913          236.1472 
   349    15.8750    220(15)           237.7343          235.8232 
   350    15.8950    216(15)           237.4810          235.4993 
   351    15.9150    224(15)           237.2317          235.1753 
   352    15.9350    240(15)           236.9867          234.8513 
   353    15.9550    230(15)           236.7463          234.5274 
   354    15.9750    210(14)           236.5110          234.2034 
   355    15.9950    230(15)           236.2810          233.8794 
   356    16.0150    258(16)           236.0569          233.5554 
   357    16.0350    218(15)           235.8392          233.2315 
   358    16.0550    212(15)           235.6283          232.9075 
   359    16.0750    228(15)           235.4250          232.5835 
   360    16.0950    200(14)           235.2298          232.2595 
   361    16.1150    222(15)           235.0436          231.9355 
   362    16.1350    262(16)           234.8672          231.6116 
   363    16.1550    220(15)           234.7015          231.2876 
   364    16.1750    216(15)           234.5476          230.9636 
   365    16.1950    210(14)           234.4067          230.6396 
   366    16.2150    224(15)           234.2802          230.3157 
   367    16.2350    236(15)           234.1696          229.9917 
   368    16.2550    232(15)           234.0765          229.6677 
   369    16.2750    230(15)           234.0032          229.3438 
   370    16.2950    220(15)           233.9518          229.0198 
   371    16.3150    234(15)           233.9248          228.6958 
   372    16.3350    234(15)           233.9255          228.3718 
   373    16.3550    228(15)           233.9572          228.0479 
   374    16.3750    240(15)           234.0242          227.7239 
   375    16.3950    240(15)           234.1314          227.3999 
   376    16.4150    262(16)           234.2847          227.0759 
   377    16.4350    232(15)           234.4914          226.7520 
   378    16.4550    244(16)           234.7612          226.4280 
   379    16.4750    262(16)           235.1073          226.1040 
   380    16.4950    244(16)           235.5478          225.7800 
   381    16.5150    264(16)           236.1105          225.4561 
   382    16.5350    286(17)           236.8369          225.1321 
   383    16.5550    280(17)           237.7912          224.8081 
   384    16.5750    296(17)           239.0711          224.4841 
   385    16.5950    308(18)           240.8219          224.1602 
   386    16.6150    318(18)           243.2528          223.8362 
   387    16.6350    328(18)           246.6516          223.5122 
   388    16.6550    346(19)           251.4000          223.1882 
   389    16.6750    384(20)           257.9845          222.8643 
   390    16.6950    406(20)           267.0531          222.5403 
   391    16.7150    394(20)           279.6003          222.2163 
   392    16.7350    438(21)           297.5482          221.8923 
   393    16.7550    504(22)           325.0051          221.5684 
   394    16.7750    504(22)           370.2909          221.2444 
   395    16.7950    624(25)           447.6611          220.9204 
   396    16.8150    732(27)           576.0510          220.5965 
   397    16.8350    794(28)           772.1887          220.2725 
   398    16.8550    944(31)          1038.8459          219.9485 
   399    16.8750    1172(34)          1357.3816          219.6245   
   400    16.8950    1430(38)          1691.7872          219.3006   
   401    16.9150    1768(42)          2002.4424          218.9766   
   402    16.9350    2146(46)          2252.5664          218.6526   
   403    16.9550    2472(50)          2399.0696          218.3286   
   404    16.9750    2750(52)          2389.8230          218.0047   
   405    16.9950    2372(49)          2192.8101          217.6807   
   406    17.0150    1796(42)          1828.6425          217.3567   
   407    17.0350    1164(34)          1372.5455          217.0327   
   408    17.0550    704(27)           925.7236          216.7088 
   409    17.0750    460(21)           570.8101          216.3848 
   410    17.0950    294(17)           354.0234          216.0608 
   411    17.1150    256(16)           258.2918          215.7368 
   412    17.1350    272(16)           215.4354          215.4129 
   413    17.1550    248(16)           215.1028          215.0889 
   414    17.1750    244(16)           214.7737          214.7649 
   415    17.1950    230(15)           214.4470          214.4409 
   416    17.2150    216(15)           214.7648          214.1170 
   417    17.2350    230(15)           218.2846          213.7930 
   418    17.2550    250(16)           220.7074          213.4690 
   419    17.2750    228(15)           224.0329          213.1450 
   420    17.2950    236(15)           225.9492          212.8211 
   421    17.3150    216(15)           226.7659          212.4971 
   422    17.3350    250(16)           226.7556          212.1731 
   423    17.3550    226(15)           226.1795          211.8491 
   424    17.3750    224(15)           225.2565          211.5252 
   425    17.3950    208(14)           224.1518          211.2012 
   426    17.4150    194(14)           222.9785          210.8772 
   427    17.4350    206(14)           221.8073          210.5532 
   428    17.4550    204(14)           220.6780          210.2293 
   429    17.4750    220(15)           219.6090          209.9053 
   430    17.4950    206(14)           218.6066          209.5813 
   431    17.5150    218(15)           217.6698          209.2573 
   432    17.5350    200(14)           216.7944          208.9334 
   433    17.5550    208(14)           215.9745          208.6094 
   434    17.5750    194(14)           215.2043          208.2854 
   435    17.5950    178(13)           214.4783          207.9614 
   436    17.6150    190(14)           213.7917          207.6375 
   437    17.6350    192(14)           213.1400          207.3135 
   438    17.6550    208(14)           212.5197          206.9895 
   439    17.6750    188(14)           211.9275          206.6655 
   440    17.6950    172(13)           211.3607          206.3416 
   441    17.7150    192(14)           210.7361          205.9367 
   442    17.7350    202(14)           210.1326          205.5318 
   443    17.7550    202(14)           209.5486          205.1268 
   444    17.7750    210(14)           208.9826          204.7219 
   445    17.7950    212(15)           208.4336          204.3170 
   446    17.8150    196(14)           207.9006          203.9121 
   447    17.8350    194(14)           207.3829          203.5072 
   448    17.8550    214(15)           206.8801          203.1023 
   449    17.8750    218(15)           206.3919          202.6974 
   450    17.8950    200(14)           205.9183          202.2925 
   451    17.9150    218(15)           205.4596          201.8875 
   452    17.9350    208(14)           205.0166          201.4826 
   453    17.9550    208(14)           204.5907          201.0777 
   454    17.9750    212(15)           204.1845          200.6728 
   455    17.9950    224(15)           203.8021          200.2679 
   456    18.0150    202(14)           203.4500          199.8630 
   457    18.0350    184(14)           203.1388          199.4581 
   458    18.0550    182(13)           202.8843          199.0532 
   459    18.0750    206(14)           202.7094          198.6483 
   460    18.0950    196(14)           202.6460          198.2433 
   461    18.1150    212(15)           202.7360          197.8384 
   462    18.1350    194(14)           203.0338          197.4335 
   463    18.1550    230(15)           203.6124          197.0286 
   464    18.1750    210(14)           204.5891          196.6237 
   465    18.1950    202(14)           206.1973          196.2188 
   466    18.2150    222(15)           207.9299          195.8139 
   467    18.2350    230(15)           212.7986          195.4090 
   468    18.2550    210(14)           220.8065          195.0040 
   469    18.2750    284(17)           234.8042          194.5991 
   470    18.2950    258(16)           255.4794          194.1942 
   471    18.3150    302(17)           282.3982          193.7893 
   472    18.3350    308(18)           313.1675          193.3844 
   473    18.3550    316(18)           344.3029          192.9795 
   474    18.3750    340(18)           372.1934          192.5746 
   475    18.3950    418(20)           392.6283          192.1697 
   476    18.4150    378(19)           400.0396          191.7647 
   477    18.4350    398(20)           389.6430          191.3598 
   478    18.4550    352(19)           361.4684          190.9549 
   479    18.4750    316(18)           321.1067          190.5500 
   480    18.4950    238(15)           277.5894          190.1451 
   481    18.5150    222(15)           239.7038          189.7402 
   482    18.5350    194(14)           212.4789          189.3353 
   483    18.5550    190(14)           197.9738          188.9304 
   484    18.5750    186(14)           190.8212          188.5255 
   485    18.5950    192(14)           188.1221          188.1205 
   486    18.6150    204(14)           187.7167          187.7157 
   487    18.6350    188(14)           187.3114          187.3107 
   488    18.6550    170(13)           187.1375          186.9058 
   489    18.6750    182(13)           187.0865          186.5009 
   490    18.6950    182(13)           186.9872          186.0960 
   491    18.7150    222(15)           186.9272          185.6911 
   492    18.7350    180(13)           186.7339          185.2862 
   493    18.7550    204(14)           186.4304          184.8812 
   494    18.7750    194(14)           186.0435          184.4763 
   495    18.7950    162(13)           185.5996          184.0714 
   496    18.8150    148(12)           185.1214          183.6665 
   497    18.8350    212(15)           185.0428          183.6786 
   498    18.8550    174(13)           184.9586          183.6908 
   499    18.8750    176(13)           184.8759          183.7029 
   500    18.8950    184(14)           184.7986          183.7150 
   501    18.9150    182(13)           184.7284          183.7272 
   502    18.9350    190(14)           184.6658          183.7393 
   503    18.9550    192(14)           184.6105          183.7514 
   504    18.9750    170(13)           184.5618          183.7636 
   505    18.9950    170(13)           184.5192          183.7757 
   506    19.0150    188(14)           184.4820          183.7878 
   507    19.0350    198(14)           184.9555          183.7999 
   508    19.0550    172(13)           184.9450          183.8121 
   509    19.0750    196(14)           184.9392          183.8242 
   510    19.0950    192(14)           185.1940          183.8363 
   511    19.1150    196(14)           185.2055          183.8485 
   512    19.1350    208(14)           185.2213          183.8606 
   513    19.1550    194(14)           185.2412          183.8727 
   514    19.1750    164(13)           185.2651          183.8849 
   515    19.1950    170(13)           185.2930          183.8970 
   516    19.2150    210(14)           185.3248          183.9091 
   517    19.2350    168(13)           185.3605          183.9212 
   518    19.2550    184(14)           185.4003          183.9334 
   519    19.2750    192(14)           185.4443          183.9455 
   520    19.2950    206(14)           185.4926          183.9576 
   521    19.3150    174(13)           185.5453          183.9698 
   522    19.3350    180(13)           185.6027          183.9819 
   523    19.3550    176(13)           185.6652          183.9940 
   524    19.3750    202(14)           185.7329          184.0062 
   525    19.3950    164(13)           185.8064          184.0183 
   526    19.4150    164(13)           185.8860          184.0304 
   527    19.4350    194(14)           185.9723          184.0426 
   528    19.4550    200(14)           186.0658          184.0547 
   529    19.4750    178(13)           186.1673          184.0668 
   530    19.4950    166(13)           186.2776          184.0789 
   531    19.5150    190(14)           186.3975          184.0911 
   532    19.5350    188(14)           186.5282          184.1032 
   533    19.5550    212(15)           186.6709          184.1153 
   534    19.5750    196(14)           186.8270          184.1275 
   535    19.5950    186(14)           186.9982          184.1396 
   536    19.6150    188(14)           187.0758          184.1517 
   537    19.6350    194(14)           187.2872          184.1638 
   538    19.6550    174(13)           187.5206          184.1760 
   539    19.6750    190(14)           187.7257          184.1881 
   540    19.6950    198(14)           188.0164          184.2002 
   541    19.7150    196(14)           188.3427          184.2124 
   542    19.7350    178(13)           188.7124          184.2245 
   543    19.7550    214(15)           189.1372          184.2366 
   544    19.7750    190(14)           189.6341          184.2488 
   545    19.7950    194(14)           190.2300          184.2609 
   546    19.8150    196(14)           190.9662          184.2730 
   547    19.8350    192(14)           191.9053          184.2852 
   548    19.8550    218(15)           193.1403          184.2973 
   549    19.8750    212(15)           194.8021          184.3094 
   550    19.8950    206(14)           197.0683          184.3215 
   551    19.9150    226(15)           200.1669          184.3337 
   552    19.9350    234(15)           204.4001          184.3458 
   553    19.9550    242(16)           210.2165          184.3579 
   554    19.9750    270(16)           218.4651          184.3701 
   555    19.9950    282(17)           230.9458          184.3822 
   556    20.0150    310(18)           251.2583          184.3943 
   557    20.0350    344(19)           285.3371          184.4064 
   558    20.0550    400(20)           340.3882          184.4186 
   559    20.0750    424(21)           421.5142          184.4307 
   560    20.0950    536(23)           527.3757          184.4428 
   561    20.1150    612(25)           649.4434          184.4550 
   562    20.1350    748(27)           775.0301          184.4671 
   563    20.1550    930(30)           889.6819          184.4792 
   564    20.1750    1096(33)           973.3580          184.4914   
   565    20.1950    1232(35)           999.2436          184.5035   
   566    20.2150    1146(34)           949.5638          184.5156   
   567    20.2350    826(29)           831.8208          184.5278 
   568    20.2550    700(26)           673.4684          184.5399 
   569    20.2750    490(22)           510.0768          184.5520 
   570    20.2950    300(17)           372.2114          184.5641 
   571    20.3150    264(16)           275.1692          184.5763 
   572    20.3350    216(15)           221.2333          184.5884 
   573    20.3550    184(14)           195.7316          184.6005 
   574    20.3750    194(14)           185.3308          184.6127 
   575    20.3950    184(14)           184.8734          184.6248 
   576    20.4150    206(14)           186.2537          184.6369 
   577    20.4350    172(13)           187.7713          184.6490 
   578    20.4550    162(13)           189.1204          184.6612 
   579    20.4750    192(14)           190.6615          184.6733 
   580    20.4950    188(14)           191.6533          184.6854 
   581    20.5150    170(13)           192.1604          184.6976 
   582    20.5350    188(14)           192.2833          184.7097 
   583    20.5550    162(13)           192.1356          184.7218 
   584    20.5750    166(13)           191.8205          184.7340 
   585    20.5950    166(13)           191.4205          184.7461 
   586    20.6150    198(14)           190.9924          184.7582 
   587    20.6350    170(13)           190.5723          184.7704 
   588    20.6550    200(14)           190.1797          184.7825 
   589    20.6750    162(13)           189.8237          184.7946 
   590    20.6950    160(13)           189.5066          184.8067 
   591    20.7150    168(13)           190.4999          184.8189 
   592    20.7350    186(14)           190.3024          184.8310 
   593    20.7550    182(13)           190.1391          184.8431 
   594    20.7750    186(14)           190.6476          184.8553 
   595    20.7950    178(13)           190.5682          184.8674 
   596    20.8150    174(13)           190.5169          184.8795 
   597    20.8350    196(14)           190.4921          184.8916 
   598    20.8550    190(14)           190.4925          184.9038 
   599    20.8750    206(14)           190.5176          184.9159 
   600    20.8950    172(13)           190.5671          184.9280 
   601    20.9150    180(13)           190.6411          184.9402 
   602    20.9350    150(12)           190.7402          184.9523 
   603    20.9550    180(13)           190.5692          184.6680 
   604    20.9750    166(13)           190.4264          184.3837 
   605    20.9950    186(14)           190.3148          184.0994 
   606    21.0150    180(13)           190.2390          183.8150 
   607    21.0350    176(13)           190.2060          183.5307 
   608    21.0550    170(13)           190.2269          183.2464 
   609    21.0750    172(13)           190.3186          182.9621 
   610    21.0950    192(14)           190.5058          182.6778 
   611    21.1150    188(14)           191.1477          182.3935 
   612    21.1350    172(13)           191.6587          182.1092 
   613    21.1550    188(14)           192.4142          181.8248 
   614    21.1750    198(14)           193.6592          181.5405 
   615    21.1950    182(13)           195.1937          181.2562 
   616    21.2150    182(13)           197.3880          180.9719 
   617    21.2350    210(14)           200.6872          180.6876 
   618    21.2550    210(14)           205.9951          180.4033 
   619    21.2750    242(16)           214.8182          180.1189 
   620    21.2950    266(16)           229.0173          179.8347 
   621    21.3150    266(16)           249.8963          179.5503 
   622    21.3350    286(17)           277.1459          179.2660 
   623    21.3550    336(18)           308.1534          178.9817 
   624    21.3750    396(20)           340.8706          178.6974 
   625    21.3950    412(20)           371.0169          178.4131 
   626    21.4150    468(22)           392.4384          178.1288 
   627    21.4350    496(22)           398.0686          177.8444 
   628    21.4550    420(20)           384.0410          177.5601 
   629    21.4750    368(19)           354.1875          177.2758 
   630    21.4950    360(19)           316.5146          176.9915 
   631    21.5150    288(17)           279.9520          176.7072 
   632    21.5350    278(17)           251.7227          176.4229 
   633    21.5550    262(16)           235.3585          176.1386 
   634    21.5750    270(16)           231.4593          175.8542 
   635    21.5950    294(17)           238.0541          175.5699 
   636    21.6150    362(19)           253.5814          175.2856 
   637    21.6350    416(20)           280.3527          175.0013 
   638    21.6550    440(21)           323.7701          174.7170 
   639    21.6750    498(22)           395.9628          174.4327 
   640    21.6950    568(24)           513.0640          174.1484 
   641    21.7150    656(26)           686.8004          173.8640 
   642    21.7350    882(30)           915.5271          173.5797 
   643    21.7550    1084(33)          1181.9608          173.2954   
   644    21.7750    1362(37)          1460.2379          173.0111   
   645    21.7950    1710(41)          1717.7917          172.7268   
   646    21.8150    2170(47)          1902.8226          172.4425   
   647    21.8350    2292(48)          1946.8223          172.1581   
   648    21.8550    1966(44)          1816.8456          171.8738   
   649    21.8750    1556(39)          1546.3978          171.5895   
   650    21.8950    1128(34)          1203.4617          171.3052   
   651    21.9150    692(26)           861.3275          171.0209 
   652    21.9350    444(21)           577.9031          170.7366 
   653    21.9550    306(17)           379.5340          170.4523 
   654    21.9750    270(16)           265.0861          170.1680 
   655    21.9950    250(16)           213.7891          169.8836 
   656    22.0150    256(16)           196.5726          169.5993 
   657    22.0350    248(16)           203.4178          169.3150 
   658    22.0550    290(17)           219.7128          169.0307 
   659    22.0750    274(17)           244.5291          168.7464 
   660    22.0950    288(17)           282.2597          168.4621 
   661    22.1150    320(18)           333.1750          168.1778 
   662    22.1350    356(19)           395.1263          167.8934 
   663    22.1550    436(21)           462.9716          167.6091 
   664    22.1750    498(22)           530.0511          167.3248 
   665    22.1950    654(26)           586.7748          167.0405 
   666    22.2150    660(26)           617.2790          166.7562 
   667    22.2350    600(24)           606.6318          166.4719 
   668    22.2550    552(23)           555.0966          166.1875 
   669    22.2750    432(21)           476.8361          165.9032 
   670    22.2950    312(18)           389.6761          165.6189 
   671    22.3150    290(17)           310.0907          165.3346 
   672    22.3350    216(15)           248.6089          165.0503 
   673    22.3550    188(14)           208.0968          164.7660 
   674    22.3750    196(14)           186.1665          164.4817 
   675    22.3950    154(12)           175.9285          164.1973 
   676    22.4150    192(14)           172.4272          163.7916 
   677    22.4350    170(13)           172.0258          163.3859 
   678    22.4550    176(13)           171.9455          162.9802 
   679    22.4750    172(13)           172.0972          162.5745 
   680    22.4950    156(12)           172.0437          162.1687 
   681    22.5150    182(13)           171.7381          161.7630 
   682    22.5350    146(12)           171.1988          161.3573 
   683    22.5550    152(12)           170.4764          160.9516 
   684    22.5750    144(12)           169.4965          160.5459 
   685    22.5950    140(12)           168.5943          160.1402 
   686    22.6150    160(13)           167.6029          159.7345 
   687    22.6350    140(12)           166.6937          159.3287 
   688    22.6550    168(13)           165.8115          158.9230 
   689    22.6750    176(13)           164.9643          158.5173 
   690    22.6950    158(13)           164.1543          158.1116 
   691    22.7150    164(13)           163.3803          157.7059 
   692    22.7350    164(13)           162.6395          157.3001 
   693    22.7550    158(13)           161.9288          156.8944 
   694    22.7750    128(11)           161.2448          156.4887 
   695    22.7950    160(13)           160.8541          156.3524 
   696    22.8150    164(13)           160.4844          156.2162 
   697    22.8350    174(13)           160.1335          156.0799 
   698    22.8550    148(12)           159.7992          155.9437 
   699    22.8750    160(13)           159.4798          155.8074 
   700    22.8950    160(13)           159.1739          155.6712 
   701    22.9150    182(13)           158.8799          155.5349 
   702    22.9350    136(12)           158.5969          155.3987 
   703    22.9550    142(12)           157.0844          155.2624 
   704    22.9750    156(12)           156.8629          155.1262 
   705    22.9950    152(12)           156.6474          154.9899 
   706    23.0150    186(14)           155.8250          154.8537 
   707    23.0350    158(13)           155.6409          154.7174 
   708    23.0550    160(13)           155.4602          154.5812 
   709    23.0750    164(13)           155.2827          154.4449 
   710    23.0950    146(12)           155.1080          154.3087 
   711    23.1150    190(14)           154.9359          154.1724 
   712    23.1350    182(13)           154.7661          154.0361 
   713    23.1550    156(12)           154.5985          153.8999 
   714    23.1750    166(13)           154.4329          153.7636 
   715    23.1950    160(13)           154.2691          153.6274 
   716    23.2150    154(12)           154.1070          153.4911 
   717    23.2350    164(13)           153.9464          153.3549 
   718    23.2550    148(12)           153.7872          153.2186 
   719    23.2750    158(13)           153.6293          153.0824 
   720    23.2950    164(13)           153.4726          152.9461 
   721    23.3150    154(12)           153.3170          152.8099 
   722    23.3350    158(13)           152.8475          152.6736 
   723    23.3550    138(12)           152.7049          152.5374 
   724    23.3750    138(12)           152.5627          152.4011 
   725    23.3950    152(12)           152.2649          152.2649 
   726    23.4150    162(13)           152.1286          152.1286 
   727    23.4350    150(12)           151.9924          151.9924 
   728    23.4550    150(12)           151.8561          151.8561 
   729    23.4750    152(12)           151.7198          151.7198 
   730    23.4950    166(13)           151.5836          151.5836 
   731    23.5150    166(13)           151.4473          151.4473 
   732    23.5350    156(12)           151.3111          151.3111 
   733    23.5550    168(13)           151.1748          151.1748 
   734    23.5750    136(12)           151.0386          151.0386 
   735    23.5950    160(13)           150.9023          150.9023 
   736    23.6150    164(13)           150.7661          150.7661 
   737    23.6350    166(13)           150.6298          150.6298 
   738    23.6550    160(13)           150.4936          150.4936 
   739    23.6750    130(11)           150.3573          150.3573 
   740    23.6950    138(12)           150.2211          150.2211 
   741    23.7150    156(12)           150.0848          150.0848 
   742    23.7350    182(13)           149.9486          149.9486 
   743    23.7550    158(13)           149.8123          149.8123 
   744    23.7750    196(14)           149.6761          149.6761 
   745    23.7950    148(12)           149.5398          149.5398 
   746    23.8150    150(12)           149.4035          149.4035 
   747    23.8350    134(12)           149.2673          149.2673 
   748    23.8550    162(13)           149.1310          149.1310 
   749    23.8750    150(12)           148.9948          148.9948 
   750    23.8950    156(12)           148.8585          148.8585 
   751    23.9150    140(12)           148.7223          148.7223 
   752    23.9350    154(12)           148.5860          148.5860 
   753    23.9550    132(11)           148.4498          148.4498 
   754    23.9750    152(12)           148.3135          148.3135 
   755    23.9950    166(13)           148.1773          148.1773 
   756    24.0150    154(12)           148.0410          148.0410 
   757    24.0350    132(11)           147.9048          147.9048 
   758    24.0550    132(11)           147.7685          147.7685 
   759    24.0750    148(12)           147.6323          147.6323 
   760    24.0950    132(11)           147.4960          147.4960 
   761    24.1150    156(12)           147.3598          147.3598 
   762    24.1350    158(13)           147.2235          147.2235 
   763    24.1550    142(12)           147.0872          147.0872 
   764    24.1750    138(12)           146.9510          146.9510 
   765    24.1950    168(13)           146.8148          146.8148 
   766    24.2150    142(12)           146.6785          146.6785 
   767    24.2350    164(13)           146.5422          146.5422 
   768    24.2550    138(12)           146.4060          146.4060 
   769    24.2750    140(12)           146.2697          146.2697 
   770    24.2950    130(11)           146.1335          146.1335 
   771    24.3150    170(13)           145.9972          145.9972 
   772    24.3350    134(12)           145.8610          145.8610 
   773    24.3550    140(12)           145.7247          145.7247 
   774    24.3750    158(13)           145.5885          145.5885 
   775    24.3950    132(11)           145.4522          145.4522 
   776    24.4150    154(12)           145.3160          145.3160 
   777    24.4350    152(12)           145.1797          145.1797 
   778    24.4550    142(12)           145.0435          145.0435 
   779    24.4750    152(12)           144.9072          144.9072 
   780    24.4950    142(12)           144.7710          144.7710 
   781    24.5150    154(12)           144.6347          144.6347 
   782    24.5350    132(11)           144.4985          144.4985 
   783    24.5550    146(12)           144.3622          144.3622 
   784    24.5750    164(13)           144.2259          144.2259 
   785    24.5950    144(12)           144.0897          144.0897 
   786    24.6150    148(12)           143.9534          143.9534 
   787    24.6350    166(13)           143.8172          143.8172 
   788    24.6550    148(12)           143.6809          143.6809 
   789    24.6750    138(12)           143.5447          143.5447 
   790    24.6950    124(11)           143.4084          143.4084 
   791    24.7150    128(11)           144.2004          144.2004 
   792    24.7350    170(13)           144.9925          144.9925 
   793    24.7550    158(13)           145.7845          145.7845 
   794    24.7750    154(12)           146.5765          146.5765 
   795    24.7950    138(12)           147.3686          147.3686 
   796    24.8150    134(12)           151.7795          148.1607 
   797    24.8350    150(12)           152.7194          148.9527 
   798    24.8550    158(13)           153.6685          149.7448 
   799    24.8750    158(13)           156.4125          150.5368 
   800    24.8950    138(12)           157.4549          151.3288 
   801    24.9150    170(13)           158.5138          152.1209 
   802    24.9350    190(14)           159.5904          152.9130 
   803    24.9550    156(12)           160.6864          153.7050 
   804    24.9750    154(12)           161.8036          154.4970 
   805    24.9950    152(12)           162.9442          155.2891 
   806    25.0150    154(12)           164.1102          156.0812 
   807    25.0350    166(13)           165.3042          156.8732 
   808    25.0550    162(13)           166.5292          157.6652 
   809    25.0750    150(12)           167.7884          158.4573 
   810    25.0950    172(13)           169.0856          159.2493 
   811    25.1150    156(12)           170.4247          160.0413 
   812    25.1350    142(12)           171.8107          160.8334 
   813    25.1550    146(12)           173.8306          161.6255 
   814    25.1750    170(13)           175.3516          162.4175 
   815    25.1950    142(12)           176.9401          163.2095 
   816    25.2150    156(12)           178.8910          164.0016 
   817    25.2350    168(13)           180.6539          164.7937 
   818    25.2550    168(13)           182.5152          165.5857 
   819    25.2750    176(13)           184.4892          166.3777 
   820    25.2950    154(12)           186.5926          167.1698 
   821    25.3150    186(14)           187.7410          166.8582 
   822    25.3350    170(13)           189.0622          166.5467 
   823    25.3550    186(14)           190.5849          166.2351 
   824    25.3750    192(14)           192.3458          165.9236 
   825    25.3950    212(15)           194.3921          165.6120 
   826    25.4150    214(15)           196.7900          165.3005 
   827    25.4350    210(14)           199.6327          164.9889 
   828    25.4550    230(15)           203.0662          164.6774 
   829    25.4750    238(15)           207.3201          164.3658 
   830    25.4950    224(15)           214.4871          164.0543 
   831    25.5150    268(16)           221.7580          163.7427 
   832    25.5350    308(18)           231.6526          163.4312 
   833    25.5550    292(17)           246.2513          163.1197 
   834    25.5750    334(18)           265.5278          162.8081 
   835    25.5950    384(20)           292.4480          162.4966 
   836    25.6150    392(20)           330.0465          162.1850 
   837    25.6350    536(23)           383.8318          161.8735 
   838    25.6550    608(25)           465.4861          161.5619 
   839    25.6750    784(28)           597.9467          161.2504 
   840    25.6950    956(31)           815.5029          160.9388 
   841    25.7150    1178(34)          1149.6727          160.6273   
   842    25.7350    1552(39)          1605.8513          160.3157   
   843    25.7550    2026(45)          2154.4226          160.0042   
   844    25.7750    2684(52)          2748.3389          159.6927   
   845    25.7950    3524(59)          3312.7944          159.3811   
   846    25.8150    4170(65)          3689.6018          159.0695   
   847    25.8350    4032(63)          3692.6372          158.7580   
   848    25.8550    3182(56)          3320.2529          158.4464   
   849    25.8750    2326(48)          2743.1948          158.1349   
   850    25.8950    1786(42)          2105.7039          157.8234   
   851    25.9150    1302(36)          1493.7976          157.5118   
   852    25.9350    748(27)           979.8856          157.2003 
   853    25.9550    390(20)           610.3092          156.8887 
   854    25.9750    320(18)           392.9636          156.5772 
   855    25.9950    286(17)           298.9509          156.2656 
   856    26.0150    304(17)           283.5419          155.9541 
   857    26.0350    348(19)           312.7485          155.6425 
   858    26.0550    398(20)           370.3359          155.3310 
   859    26.0750    460(21)           448.6896          155.0194 
   860    26.0950    512(23)           540.2993          154.7079 
   861    26.1150    592(24)           637.0305          154.3963 
   862    26.1350    724(27)           726.6212          154.0848 
   863    26.1550    788(28)           782.9662          153.7732 
   864    26.1750    750(27)           777.4996          153.4617 
   865    26.1950    688(26)           714.2535          153.1502 
   866    26.2150    632(25)           623.0325          152.8386 
   867    26.2350    496(22)           526.5057          152.5271 
   868    26.2550    452(21)           437.6588          152.2155 
   869    26.2750    414(20)           368.4736          151.9040 
   870    26.2950    368(19)           327.9318          151.5924 
   871    26.3150    354(19)           320.5186          151.2809 
   872    26.3350    398(20)           348.4285          150.9693 
   873    26.3550    474(22)           417.0264          150.6578 
   874    26.3750    528(23)           536.9714          150.3462 
   875    26.3950    686(26)           715.7800          150.0347 
   876    26.4150    886(30)           947.1496          149.7231 
   877    26.4350    1184(34)          1212.4062          149.4116   
   878    26.4550    1540(39)          1485.7941          149.1001   
   879    26.4750    1886(43)          1714.3448          148.7885   
   880    26.4950    1904(44)          1804.5096          148.4769   
   881    26.5150    1724(42)          1701.8413          148.1654   
   882    26.5350    1426(38)          1467.6875          147.8539   
   883    26.5550    1192(35)          1187.1826          147.5423   
   884    26.5750    882(30)           902.0639          147.2308 
   885    26.5950    600(24)           642.1382          146.9192 
   886    26.6150    410(20)           435.5123          146.6077 
   887    26.6350    312(18)           297.0004          146.2961 
   888    26.6550    214(15)           222.0755          145.9846 
   889    26.6750    224(15)           190.8679          145.6730 
   890    26.6950    232(15)           181.7355          145.3615 
   891    26.7150    184(14)           180.7603          145.0499 
   892    26.7350    174(13)           181.7405          144.7384 
   893    26.7550    190(14)           182.5175          144.4268 
   894    26.7750    190(14)           182.4615          144.1153 
   895    26.7950    188(14)           181.5250          143.8038 
   896    26.8150    162(13)           190.1482          143.4922 
   897    26.8350    156(12)           188.5812          143.1806 
   898    26.8550    182(13)           183.4981          142.8808 
   899    26.8750    182(13)           182.0329          142.5809 
   900    26.8950    170(13)           185.9511          142.2811 
   901    26.9150    168(13)           183.4094          141.9812 
   902    26.9350    170(13)           182.9299          141.6814 
   903    26.9550    188(14)           182.7290          141.3815 
   904    26.9750    168(13)           182.8059          141.0816 
   905    26.9950    186(14)           183.1592          140.7818 
   906    27.0150    186(14)           183.7913          140.4819 
   907    27.0350    200(14)           184.7109          140.1821 
   908    27.0550    200(14)           185.9354          139.8822 
   909    27.0750    194(14)           187.4943          139.5824 
   910    27.0950    194(14)           189.4345          139.2825 
   911    27.1150    180(13)           191.8321          138.9827 
   912    27.1350    206(14)           194.8090          138.6828 
   913    27.1550    204(14)           198.5603          138.3829 
   914    27.1750    230(15)           202.8194          138.0831 
   915    27.1950    242(16)           209.1856          137.7832 
   916    27.2150    244(16)           217.6846          137.4834 
   917    27.2350    282(17)           229.1218          137.1835 
   918    27.2550    292(17)           244.2967          136.8836 
   919    27.2750    330(18)           265.4861          136.5838 
   920    27.2950    334(18)           295.8992          136.2839 
   921    27.3150    370(19)           342.7194          135.9841 
   922    27.3350    422(21)           417.6411          135.6842 
   923    27.3550    510(23)           532.7222          135.3844 
   924    27.3750    660(26)           691.4886          135.0845 
   925    27.3950    812(28)           885.0557          134.7847 
   926    27.4150    1098(33)          1097.8409          134.4848   
   927    27.4350    1354(37)          1302.7145          134.1849   
   928    27.4550    1530(39)          1437.0836          133.8851   
   929    27.4750    1520(39)          1434.7209          133.5852   
   930    27.4950    1306(36)          1314.2070          133.2854   
   931    27.5150    1140(34)          1156.2112          132.9855   
   932    27.5350    1040(32)          1005.2921          132.6857   
   933    27.5550    984(31)           879.8489          132.3858 
   934    27.5750    960(31)           805.8315          132.0859 
   935    27.5950    978(31)           816.3287          131.7861 
   936    27.6150    1146(34)           941.8623          131.4862   
   937    27.6350    1488(39)          1225.2202          131.1864   
   938    27.6550    1972(44)          1736.0455          130.8865   
   939    27.6750    2468(50)          2548.8838          130.5866   
   940    27.6950    3366(58)          3680.5420          130.2868   
   941    27.7150    4674(68)          5058.6978          129.9869   
   942    27.7350    6442(80)          6563.4624          129.6871   
   943    27.7550    8314(91)          7977.9854          129.3872   
   944    27.7750    9262(96)          8805.1758          129.0874   
   945    27.7950    8810(94)          8563.9189          128.7875   
   946    27.8150    7182(85)          7458.1357          128.4876   
   947    27.8350    5984(77)          6054.1558          128.1878   
   948    27.8550    4614(68)          4626.5635          127.8879   
   949    27.8750    3198(57)          3238.3130          127.5881   
   950    27.8950    2000(45)          2027.0193          127.2882   
   951    27.9150    1158(34)          1137.9674          126.9883   
   952    27.9350    694(26)           613.1298          126.6885 
   953    27.9550    524(23)           373.9488          126.3886 
   954    27.9750    354(19)           293.8920          126.0888 
   955    27.9950    346(19)           278.2339          125.7889 
   956    28.0150    296(17)           280.9033          125.4891 
   957    28.0350    274(17)           284.9843          125.1892 
   958    28.0550    238(15)           285.1801          124.8894 
   959    28.0750    238(15)           280.5628          124.5895 
   960    28.0950    218(15)           272.0821          124.2896 
   961    28.1150    214(15)           261.2858          123.9898 
   962    28.1350    184(14)           249.6185          123.6899 
   963    28.1550    176(13)           238.1050          123.3901 
   964    28.1750    168(13)           227.3482          123.0902 
   965    28.1950    170(13)           217.6096          122.7904 
   966    28.2150    154(12)           208.9402          122.4905 
   967    28.2350    148(12)           201.2833          122.1906 
   968    28.2550    144(12)           194.5301          121.8908 
   969    28.2750    168(13)           188.5679          121.5909 
   970    28.2950    162(13)           183.2860          121.2911 
   971    28.3150    170(13)           178.5944          120.9912 
   972    28.3350    158(13)           174.4145          120.6913 
   973    28.3550    134(12)           170.6868          120.3915 
   974    28.3750    150(12)           167.3642          120.0916 
   975    28.3950    148(12)           164.4165          119.7918 
   976    28.4150    132(11)           161.8339          119.4919 
   977    28.4350    146(12)           158.2892          119.1920 
   978    28.4550    166(13)           156.5519          118.8922 
   979    28.4750    146(12)           155.2960          118.5923 
   980    28.4950    144(12)           154.6247          118.2925 
   981    28.5150    134(12)           154.0364          117.9926 
   982    28.5350    168(13)           155.1469          117.6928 
   983    28.5550    156(12)           157.9038          117.3929 
   984    28.5750    172(13)           163.5293          117.0931 
   985    28.5950    190(14)           173.6984          116.7932 
   986    28.6150    188(14)           189.5174          116.4934 
   987    28.6350    186(14)           210.4843          116.1935 
   988    28.6550    222(15)           234.7984          115.8936 
   989    28.6750    238(15)           259.5957          115.5938 
   990    28.6950    262(16)           277.6538          115.2939 
   991    28.7150    262(16)           280.9198          114.9941 
   992    28.7350    266(16)           264.0225          114.6942 
   993    28.7550    248(16)           230.3254          114.3943 
   994    28.7750    224(15)           208.1892          114.0945 
   995    28.7950    190(14)           184.9963          113.7946 
   996    28.8150    186(14)           157.9344          113.4948 
   997    28.8350    158(13)           140.3938          113.1949 
   998    28.8550    150(12)           129.1007          112.8951 
   999    28.8750    150(12)           123.4782          112.5952 
  1000    28.8950    146(12)           121.3810          112.2953 
  1001    28.9150    146(12)           120.8579          111.9955 
  1002    28.9350    126(11)           120.8600          111.6956 
  1003    28.9550    148(12)           122.2578          112.6730 
  1004    28.9750    148(12)           123.6434          113.6505 
  1005    28.9950    142(12)           124.9885          114.6280 
  1006    29.0150    172(13)           126.3101          115.6054 
  1007    29.0350    148(12)           127.6403          116.5828 
  1008    29.0550    130(11)           129.0130          117.5603 
  1009    29.0750    150(12)           130.4555          118.5378 
  1010    29.0950    142(12)           131.9889          119.5152 
  1011    29.1150    158(13)           133.6297          120.4926 
  1012    29.1350    164(13)           135.3930          121.4701 
  1013    29.1550    142(12)           137.2952          122.4476 
  1014    29.1750    150(12)           139.3549          123.4251 
  1015    29.1950    138(12)           141.5971          124.4024 
  1016    29.2150    144(12)           144.0540          125.3799 
  1017    29.2350    134(12)           146.7701          126.3574 
  1018    29.2550    184(14)           149.8095          127.3349 
  1019    29.2750    166(13)           153.2713          128.3123 
  1020    29.2950    160(13)           157.3185          129.2897 
  1021    29.3150    176(13)           162.2183          130.2672 
  1022    29.3350    178(13)           168.4162          131.2447 
  1023    29.3550    192(14)           176.6085          132.2221 
  1024    29.3750    208(14)           187.8316          133.1996 
  1025    29.3950    226(15)           203.4944          134.1770 
  1026    29.4150    240(15)           225.4392          135.1545 
  1027    29.4350    310(18)           256.3199          136.1320 
  1028    29.4550    310(18)           301.1616          137.1094 
  1029    29.4750    438(21)           370.7717          138.0869 
  1030    29.4950    502(22)           484.0324          139.0643 
  1031    29.5150    636(25)           661.7874          140.0418 
  1032    29.5350    772(28)           910.1721          141.0192 
  1033    29.5550    1050(32)          1213.9258          141.9967   
  1034    29.5750    1466(38)          1545.0887          142.9742   
  1035    29.5950    1710(41)          1840.3995          143.9516   
  1036    29.6150    1852(43)          1960.0812          144.9290   
  1037    29.6350    1626(40)          1825.9148          145.9065   
  1038    29.6550    1366(37)          1555.3243          146.8840   
  1039    29.6750    1274(36)          1284.8070          147.8614   
  1040    29.6950    1046(32)          1026.6075          148.8388   
  1041    29.7150    758(28)           759.0861          149.8163 
  1042    29.7350    522(23)           516.9474          150.7938 
  1043    29.7550    404(20)           343.2430          151.7713 
  1044    29.7750    272(16)           247.5295          152.7486 
  1045    29.7950    236(15)           207.9103          153.7261 
  1046    29.8150    222(15)           196.1294          154.7036 
  1047    29.8350    164(13)           194.3914          155.6811 
  1048    29.8550    192(14)           195.1471          156.6585 
  1049    29.8750    170(13)           195.7744          157.6359 
  1050    29.8950    172(13)           195.5198          158.6134 
  1051    29.9150    182(13)           194.3937          159.5909 
  1052    29.9350    152(12)           192.7100          160.5684 
  1053    29.9550    168(13)           190.8160          161.5457 
  1054    29.9750    164(13)           188.9751          162.5232 
  1055    29.9950    166(13)           187.3425          163.5007 
  1056    30.0150    162(13)           185.9819          164.4782 
  1057    30.0350    178(13)           184.9032          165.4556 
  1058    30.0550    142(12)           184.0845          166.4330 
  1059    30.0750    176(13)           181.0858          165.0010 
  1060    30.0950    188(14)           178.2834          163.5689 
  1061    30.1150    178(13)           175.6482          162.1370 
  1062    30.1350    190(14)           173.1543          160.7049 
  1063    30.1550    182(13)           170.7807          159.2729 
  1064    30.1750    156(12)           168.5102          157.8408 
  1065    30.1950    166(13)           193.7841          156.4089 
  1066    30.2150    196(14)           192.9896          154.9768 
  1067    30.2350    198(14)           192.3574          153.5448 
  1068    30.2550    192(14)           191.8890          152.1127 
  1069    30.2750    210(14)           191.5877          150.6808 
  1070    30.2950    184(14)           205.8206          149.2487 
  1071    30.3150    182(13)           206.5779          147.8167 
  1072    30.3350    214(15)           207.5824          146.3846 
  1073    30.3550    186(14)           208.8522          144.9527 
  1074    30.3750    216(15)           210.4119          143.5206 
  1075    30.3950    210(14)           212.2893          142.0886 
  1076    30.4150    234(15)           214.5171          140.6565 
  1077    30.4350    214(15)           217.1344          139.2245 
  1078    30.4550    210(14)           220.1859          137.7925 
  1079    30.4750    254(16)           223.7283          136.3605 
  1080    30.4950    258(16)           227.8213          134.9284 
  1081    30.5150    236(15)           232.5451          133.4964 
  1082    30.5350    250(16)           235.5723          132.0644 
  1083    30.5550    292(17)           241.9398          130.6324 
  1084    30.5750    292(17)           249.2567          129.2003 
  1085    30.5950    298(17)           257.6803          127.7682 
  1086    30.6150    330(18)           266.2129          126.3363 
  1087    30.6350    316(18)           277.5169          124.9043 
  1088    30.6550    334(18)           290.6533          123.4722 
  1089    30.6750    362(19)           305.9879          122.0401 
  1090    30.6950    388(20)           324.0291          120.6082 
  1091    30.7150    434(21)           345.4739          119.1762 
  1092    30.7350    500(22)           371.3771          117.7441 
  1093    30.7550    514(23)           403.4438          116.3120 
  1094    30.7750    586(24)           444.5417          114.8801 
  1095    30.7950    592(24)           499.5612          113.4481 
  1096    30.8150    708(27)           576.3942          112.0160 
  1097    30.8350    922(30)           687.1495          110.5839 
  1098    30.8550    1034(32)           848.5653          109.1520   
  1099    30.8750    1350(37)          1082.6295          107.7200   
  1100    30.8950    1756(42)          1420.1716          106.2879   
  1101    30.9150    2250(47)          1918.8149          104.8558   
  1102    30.9350    2958(54)          2702.0293          103.4238   
  1103    30.9550    4248(65)          3979.3010          101.9919   
  1104    30.9750    5772(76)          5953.9297          100.5598   
  1105    30.9950    8140(90)          8636.8584           99.1277   
  1106    31.0150    11466(107)         11831.3447           97.6957 
  1107    31.0350    15620(125)         15137.7500           96.2638 
  1108    31.0550    18746(137)         17401.0918           94.8317 
  1109    31.0750    18464(136)         17035.3301           93.3996 
  1110    31.0950    14548(121)         14552.4062           91.9676 
  1111    31.1150    10480(102)         11888.1025           90.5357 
  1112    31.1350    8712(93)          9757.1494           89.1036   
  1113    31.1550    7342(86)          7494.7656           87.6715   
  1114    31.1750    4954(70)          4977.1367           86.2395   
  1115    31.1950    2600(51)          2837.2646           84.8075   
  1116    31.2150    1214(35)          1482.4589           83.3755   
  1117    31.2350    768(28)           838.0935           81.9434 
  1118    31.2550    592(24)           601.7760           80.5114 
  1119    31.2750    476(22)           531.2565           79.0794 
  1120    31.2950    476(22)           510.9464           77.6474 
  1121    31.3150    452(21)           498.2629           76.2153 
  1122    31.3350    386(20)           479.3397           74.7833 
  1123    31.3550    364(19)           452.1794           73.3513 
  1124    31.3750    316(18)           419.4965           71.9193 
  1125    31.3950    320(18)           385.0151           70.4872 
  1126    31.4150    248(16)           351.6256           69.0552 
  1127    31.4350    222(15)           320.9663           67.6232 
  1128    31.4550    214(15)           293.6562           66.1912 
  1129    31.4750    202(14)           269.6642           64.7591 
  1130    31.4950    182(13)           248.6906           63.3271 
  1131    31.5150    170(13)           230.3097           61.8950 
  1132    31.5350    168(13)           214.1350           60.4631 
  1133    31.5550    162(13)           199.8073           59.0310 
  1134    31.5750    170(13)           187.0378           57.5990 
  1135    31.5950    134(12)           175.5865           56.1669 
  1136    31.6150    162(13)           165.2569           54.7350 
  1137    31.6350    128(11)           155.8887           53.3029 
  1138    31.6550    170(13)           153.6384           51.8709 
  1139    31.6750    166(13)           146.1382           50.4388 
  1140    31.6950    140(12)           139.2852           49.0069 
  1141    31.7150    154(12)           133.0052           47.5748 
  1142    31.7350    142(12)           130.3474           46.1428 
  1143    31.7550    132(11)           125.1948           44.7107 
  1144    31.7750    146(12)           120.4684           43.2788 
  1145    31.7950    166(13)           116.1305           41.8467 
  1146    31.8150    148(12)           112.1553           40.4147 
  1147    31.8350    152(12)           108.5172           38.9826 
  1148    31.8550    120(11)           105.2012           37.5507 
  1149    31.8750    170(13)           112.8123           46.7377 
  1150    31.8950    138(12)           120.7255           55.9257 
  1151    31.9150    154(12)           128.9366           65.1138 
  1152    31.9350    146(12)           110.7216           74.3018 
  1153    31.9550    142(12)           120.7181           83.4898 
  1154    31.9750    152(12)           130.9618           92.6779 
  1155    31.9950    180(13)           141.4769          101.8642 
  1156    32.0150    170(13)           139.0163          111.0522 
  1157    32.0350    174(13)           150.7827          120.2402 
  1158    32.0550    170(13)           162.9225          129.4283 
  1159    32.0750    166(13)           175.5130          138.6163 
  1160    32.0950    160(13)           188.6555          147.8043 
  1161    32.1150    176(13)           192.9262          147.4341 
  1162    32.1350    184(14)           198.0763          147.0639 
  1163    32.1550    168(13)           204.4112          146.6938 
  1164    32.1750    212(15)           212.4497          146.3236 
  1165    32.1950    200(14)           223.0826          145.9534 
  1166    32.2150    252(16)           240.7078          145.5832 
  1167    32.2350    292(17)           262.2672          145.2130 
  1168    32.2550    314(18)           294.1691          144.8428 
  1169    32.2750    360(19)           341.3422          144.4725 
  1170    32.2950    448(21)           411.6745          144.1024 
  1171    32.3150    578(24)           513.0992          143.7322 
  1172    32.3350    724(27)           669.5371          143.3620 
  1173    32.3550    928(30)           922.6589          142.9918 
  1174    32.3750    1236(35)          1317.2886          142.6216   
  1175    32.3950    1738(42)          1861.2144          142.2514   
  1176    32.4150    2444(49)          2515.8879          141.8812   
  1177    32.4350    3256(57)          3177.8027          141.5110   
  1178    32.4550    3782(61)          3522.4531          141.1408   
  1179    32.4750    3524(59)          3251.1375          140.7706   
  1180    32.4950    2740(52)          2673.8047          140.4005   
  1181    32.5150    2124(46)          2221.7361          140.0302   
  1182    32.5350    1890(43)          1919.6132          139.6600   
  1183    32.5550    1590(40)          1522.6641          139.2898   
  1184    32.5750    1124(34)          1035.1449          138.9196   
  1185    32.5950    678(26)           635.6318          138.5494 
  1186    32.6150    450(21)           402.6276          138.1792 
  1187    32.6350    284(17)           301.5263          137.8090 
  1188    32.6550    256(16)           267.1451          137.4389 
  1189    32.6750    230(15)           257.5657          137.0687 
  1190    32.6950    204(14)           255.2088          136.6985 
  1191    32.7150    212(15)           253.8909          136.3283 
  1192    32.7350    208(14)           252.1234          135.9581 
  1193    32.7550    238(15)           250.6282          135.5879 
  1194    32.7750    254(16)           254.1305          135.2177 
  1195    32.7950    252(16)           259.0529          134.8475 
  1196    32.8150    234(15)           270.7638          134.4773 
  1197    32.8350    298(17)           292.1929          134.1071 
  1198    32.8550    324(18)           328.7032          133.7369 
  1199    32.8750    380(19)           384.9947          133.3667 
  1200    32.8950    476(22)           478.0151          132.9965 
  1201    32.9150    574(24)           629.1142          132.6263 
  1202    32.9350    804(28)           848.9775          132.2561 
  1203    32.9550    1064(33)          1126.6899          131.8859   
  1204    32.9750    1394(37)          1426.5948          131.5158   
  1205    32.9950    1526(39)          1619.5620          131.1456   
  1206    33.0150    1482(38)          1533.6532          130.7753   
  1207    33.0350    1248(35)          1273.8135          130.4052   
  1208    33.0550    1082(33)          1062.5206          130.0349   
  1209    33.0750    916(30)           945.1772          129.6647 
  1210    33.0950    762(28)           799.2758          129.2945 
  1211    33.1150    598(24)           588.1159          128.9243 
  1212    33.1350    428(21)           398.6855          128.5541 
  1213    33.1550    332(18)           282.1606          128.1840 
  1214    33.1750    268(16)           229.5298          127.8138 
  1215    33.1950    216(15)           211.1196          127.4436 
  1216    33.2150    226(15)           206.0954          127.0734 
  1217    33.2350    226(15)           205.4099          126.7032 
  1218    33.2550    192(14)           205.8992          126.3330 
  1219    33.2750    206(14)           200.9555          125.9628 
  1220    33.2950    198(14)           203.4377          125.5926 
  1221    33.3150    222(15)           208.5277          125.2224 
  1222    33.3350    234(15)           218.2739          124.8522 
  1223    33.3550    244(16)           232.2731          124.4820 
  1224    33.3750    306(17)           259.7963          124.1118 
  1225    33.3950    336(18)           302.1976          123.7416 
  1226    33.4150    436(21)           368.4873          123.3714 
  1227    33.4350    476(22)           476.2368          123.0012 
  1228    33.4550    658(26)           646.0956          122.6310 
  1229    33.4750    826(29)           884.0202          122.2609 
  1230    33.4950    1232(35)          1174.6083          121.8907   
  1231    33.5150    1352(37)          1456.9900          121.5205   
  1232    33.5350    1470(38)          1543.2114          121.1503   
  1233    33.5550    1394(37)          1344.0774          120.7800   
  1234    33.5750    1056(32)          1082.7670          120.4098   
  1235    33.5950    856(29)           961.3762          120.0396 
  1236    33.6150    796(28)           874.8158          119.6694 
  1237    33.6350    670(26)           711.3138          119.2992 
  1238    33.6550    494(22)           502.4833          118.9291 
  1239    33.6750    346(19)           343.0391          118.5589 
  1240    33.6950    294(17)           272.8210          118.1887 
  1241    33.7150    240(15)           240.2982          117.8185 
  1242    33.7350    198(14)           231.1053          117.4483 
  1243    33.7550    218(15)           230.3760          117.3000 
  1244    33.7750    204(14)           231.9536          117.1517 
  1245    33.7950    212(15)           231.0798          117.0034 
  1246    33.8150    224(15)           233.0710          116.8551 
  1247    33.8350    216(15)           235.3984          116.7068 
  1248    33.8550    260(16)           238.5506          116.5585 
  1249    33.8750    258(16)           241.5313          116.4102 
  1250    33.8950    260(16)           247.4482          116.2619 
  1251    33.9150    260(16)           255.0585          116.1136 
  1252    33.9350    298(17)           264.5795          115.9653 
  1253    33.9550    260(16)           276.2757          115.8170 
  1254    33.9750    328(18)           290.5013          115.6687 
  1255    33.9950    300(17)           307.7809          115.5204 
  1256    34.0150    344(19)           328.8243          115.3721 
  1257    34.0350    418(20)           354.7190          115.2238 
  1258    34.0550    432(21)           387.2863          115.0755 
  1259    34.0750    490(22)           429.7858          114.9272 
  1260    34.0950    562(24)           488.1941          114.7789 
  1261    34.1150    702(26)           573.1592          114.6306 
  1262    34.1350    866(29)           702.0793          114.4823 
  1263    34.1550    1130(34)           899.9046          114.3340   
  1264    34.1750    1418(38)          1198.4280          114.1857   
  1265    34.1950    1852(43)          1641.9327          114.0374   
  1266    34.2150    2518(50)          2316.9504          113.8891   
  1267    34.2350    3396(58)          3389.9932          113.7408   
  1268    34.2550    5040(71)          5045.7812          113.5925   
  1269    34.2750    7278(85)          7329.2266          113.4442   
  1270    34.2950    9880(99)         10076.9453          113.2959   
  1271    34.3150    11306(106)         12327.0869          113.1476 
  1272    34.3350    11038(105)         11970.4551          112.9993 
  1273    34.3550    9356(97)          9479.9541          112.8510   
  1274    34.3750    8154(90)          7442.5420          112.7027   
  1275    34.3950    7362(86)          6725.0122          112.5544   
  1276    34.4150    6042(78)          6093.9448          112.4061   
  1277    34.4350    4644(68)          4443.9292          112.2578   
  1278    34.4550    3224(57)          2620.8999          112.1095   
  1279    34.4750    2194(47)          1416.7982          111.9612   
  1280    34.4950    1480(38)           850.7383          111.8129   
  1281    34.5150    940(31)           637.3361          111.6646 
  1282    34.5350    734(27)           563.5272          111.5163 
  1283    34.5550    534(23)           531.9301          111.3680 
  1284    34.5750    434(21)           505.9333          111.2197 
  1285    34.5950    384(20)           475.1587          111.0714 
  1286    34.6150    338(18)           440.3800          110.9230 
  1287    34.6350    300(17)           405.3638          110.7747 
  1288    34.6550    268(16)           373.1518          110.6265 
  1289    34.6750    264(16)           345.1675          110.4782 
  1290    34.6950    264(16)           321.6096          110.3299 
  1291    34.7150    250(16)           302.1003          110.1816 
  1292    34.7350    224(15)           286.1005          110.0333 
  1293    34.7550    206(14)           273.1018          109.8850 
  1294    34.7750    198(14)           262.7031          109.7366 
  1295    34.7950    194(14)           254.6378          109.5883 
  1296    34.8150    192(14)           248.7846          109.4401 
  1297    34.8350    206(14)           245.1763          109.2918 
  1298    34.8550    214(15)           244.1323          109.1435 
  1299    34.8750    228(15)           246.4709          108.9952 
  1300    34.8950    214(15)           253.8548          108.8469 
  1301    34.9150    264(16)           269.1822          108.6986 
  1302    34.9350    300(17)           302.3984          108.5502 
  1303    34.9550    390(20)           348.0858          108.4019 
  1304    34.9750    448(21)           418.9934          108.2537 
  1305    34.9950    594(24)           529.2505          108.1054 
  1306    35.0150    762(28)           704.7817          107.9571 
  1307    35.0350    1036(32)           974.2231          107.8088   
  1308    35.0550    1452(38)          1337.1156          107.6605   
  1309    35.0750    1704(41)          1720.5857          107.5121   
  1310    35.0950    1828(43)          1904.1271          107.3638   
  1311    35.1150    1696(41)          1622.5184          107.2155   
  1312    35.1350    1404(37)          1235.3275          107.0672   
  1313    35.1550    1170(34)          1043.6385          106.9190   
  1314    35.1750    1034(32)          1027.4861          106.7707   
  1315    35.1950    922(30)           901.2350          106.6224 
  1316    35.2150    718(27)           631.6505          106.4741 
  1317    35.2350    480(22)           401.2911          106.3257 
  1318    35.2550    342(18)           277.3174          106.1774 
  1319    35.2750    306(17)           228.5993          106.0291 
  1320    35.2950    234(15)           215.1436          105.8808 
  1321    35.3150    244(16)           212.9479          105.7326 
  1322    35.3350    210(14)           214.2891          105.5843 
  1323    35.3550    188(14)           216.7017          105.4360 
  1324    35.3750    228(15)           220.7527          105.2877 
  1325    35.3950    234(15)           228.6071          105.1393 
  1326    35.4150    260(16)           243.7393          104.9910 
  1327    35.4350    308(18)           271.2711          104.8427 
  1328    35.4550    352(19)           318.0665          104.6944 
  1329    35.4750    398(20)           392.4424          104.5462 
  1330    35.4950    548(23)           505.9700          104.3979 
  1331    35.5150    700(26)           681.7162          104.2495 
  1332    35.5350    996(32)           954.9455          104.1012 
  1333    35.5550    1364(37)          1351.7581          103.9529   
  1334    35.5750    1828(43)          1864.5947          103.8046   
  1335    35.5950    2116(46)          2272.3723          103.6563   
  1336    35.6150    2066(45)          2079.7720          103.5080   
  1337    35.6350    1704(41)          1547.6364          103.3597   
  1338    35.6550    1288(36)          1234.0232          103.2114   
  1339    35.6750    1158(34)          1220.2196          103.0631   
  1340    35.6950    1066(33)          1199.2073          102.9148   
  1341    35.7150    912(30)           921.7916          102.7665 
  1342    35.7350    728(27)           621.5234          102.6182 
  1343    35.7550    486(22)           466.7902          102.4699 
  1344    35.7750    510(23)           449.2390          102.3216 
  1345    35.7950    538(23)           520.1390          102.1733 
  1346    35.8150    646(25)           661.7390          102.0250 
  1347    35.8350    772(28)           844.1567          101.8767 
  1348    35.8550    786(28)           934.9023          101.7284 
  1349    35.8750    722(27)           789.4128          101.5801 
  1350    35.8950    648(25)           595.4882          101.4318 
  1351    35.9150    588(24)           514.7570          101.2835 
  1352    35.9350    536(23)           524.1472          101.1352 
  1353    35.9550    424(21)           486.6388          100.9869 
  1354    35.9750    376(19)           362.4128          100.8386 
  1355    35.9950    280(17)           253.9723          100.6903 
  1356    36.0150    252(16)           196.7318          100.5420 
  1357    36.0350    218(15)           175.1830          100.3937 
  1358    36.0550    176(13)           170.6629          100.2454 
  1359    36.0750    196(14)           174.5683          101.2364 
  1360    36.0950    150(12)           179.4312          102.2274 
  1361    36.1150    148(12)           175.0166          103.2184 
  1362    36.1350    170(13)           162.9237          104.2094 
  1363    36.1550    150(12)           154.0908          105.2003 
  1364    36.1750    134(12)           151.1591          106.1913 
  1365    36.1950    136(12)           149.9913          107.1823 
  1366    36.2150    118(11)           144.5936          108.1733 
  1367    36.2350    126(11)           137.8411          109.1643 
  1368    36.2550    142(12)           133.3955          110.1553 
  1369    36.2750    120(11)           125.7300          111.1463 
  1370    36.2950    122(11)           125.0534          112.1373 
  1371    36.3150    154(12)           124.8935          113.1281 
  1372    36.3350    138(12)           124.9425          114.1191 
  1373    36.3550    106(10)           125.0854          115.1101 
  1374    36.3750    134(12)           122.6478          116.1011 
  1375    36.3950    110(10)           123.0767          117.0921 
  1376    36.4150    104(10)           123.5671          118.0832 
  1377    36.4350    126(11)           123.0492          118.0067 
  1378    36.4550    128(11)           122.5841          117.9302 
  1379    36.4750    128(11)           122.1643          117.8537 
  1380    36.4950    118(11)           121.7831          117.7773 
  1381    36.5150    110(10)           119.6254          117.7008 
  1382    36.5350    128(11)           119.4327          117.6243 
  1383    36.5550    136(12)           119.2560          117.5478 
  1384    36.5750    114(11)           119.0934          117.4714 
  1385    36.5950    106(10)           118.9433          117.3949 
  1386    36.6150    126(11)           117.9293          117.3184 
  1387    36.6350    108(10)           117.8633          117.2419 
  1388    36.6550    122(11)           117.8039          117.1655 
  1389    36.6750    116(11)           117.7514          117.0890 
  1390    36.6950    114(11)           117.7064          117.0125 
  1391    36.7150    104(10)           117.6701          116.9360 
  1392    36.7350    132(11)           117.6438          116.8596 
  1393    36.7550    126(11)           117.5395          116.7831 
  1394    36.7750    132(11)           124.9256          116.7066 
  1395    36.7950    126(11)           125.5094          116.6301 
  1396    36.8150    128(11)           126.1817          116.5537 
  1397    36.8350    118(11)           126.9139          116.4772 
  1398    36.8550    114(11)           127.8255          116.4007 
  1399    36.8750    128(11)           129.4207          116.3242 
  1400    36.8950    156(12)           134.1945          116.2478 
  1401    36.9150    128(11)           136.1266          116.1713 
  1402    36.9350    160(13)           138.6042          116.0948 
  1403    36.9550    128(11)           141.9410          116.0183 
  1404    36.9750    144(12)           146.5480          115.9419 
  1405    36.9950    152(12)           152.8514          115.8654 
  1406    37.0150    178(13)           161.3266          115.7889 
  1407    37.0350    146(12)           172.8559          115.7124 
  1408    37.0550    174(13)           189.2101          115.6360 
  1409    37.0750    196(14)           210.4940          115.5595 
  1410    37.0950    202(14)           219.6011          115.4830 
  1411    37.1150    214(15)           211.6422          115.4065 
  1412    37.1350    240(15)           211.9379          115.3300 
  1413    37.1550    268(16)           228.7189          115.2536 
  1414    37.1750    292(17)           262.2916          115.1771 
  1415    37.1950    368(19)           308.8188          115.1006 
  1416    37.2150    464(22)           384.0984          115.0242 
  1417    37.2350    570(24)           513.9927          114.9477 
  1418    37.2550    776(28)           710.6926          114.8712 
  1419    37.2750    1134(34)           992.0068          114.7947   
  1420    37.2950    1526(39)          1423.9642          114.7183   
  1421    37.3150    1906(44)          2045.8093          114.6418   
  1422    37.3350    1884(43)          2217.8784          114.5653   
  1423    37.3550    1750(42)          1541.2073          114.4888   
  1424    37.3750    1442(38)          1037.8704          114.4124   
  1425    37.3950    1254(35)           968.9531          114.3359   
  1426    37.4150    1144(34)          1175.9961          114.2594   
  1427    37.4350    1032(32)          1111.7161          114.1829   
  1428    37.4550    790(28)           694.8688          114.1065 
  1429    37.4750    532(23)           406.1084          114.0300 
  1430    37.4950    394(20)           282.3779          113.9535 
  1431    37.5150    288(17)           242.6168          113.8770 
  1432    37.5350    218(15)           231.7811          113.8006 
  1433    37.5550    200(14)           225.6995          113.7241 
  1434    37.5750    198(14)           218.6610          113.6476 
  1435    37.5950    184(14)           211.9990          113.5711 
  1436    37.6150    198(14)           207.8889          113.4947 
  1437    37.6350    208(14)           208.0139          113.4182 
  1438    37.6550    244(16)           214.6432          113.3417 
  1439    37.6750    234(15)           232.2095          113.2652 
  1440    37.6950    270(16)           269.0060          113.1888 
  1441    37.7150    404(20)           334.2220          113.1123 
  1442    37.7350    478(22)           433.6925          113.0358 
  1443    37.7550    690(26)           571.0807          112.9593 
  1444    37.7750    900(30)           774.9494          112.8829 
  1445    37.7950    1012(32)          1101.2942          112.8064   
  1446    37.8150    1086(33)          1247.3894          112.7299   
  1447    37.8350    944(31)           883.5061          112.6534 
  1448    37.8550    794(28)           595.4869          112.5770 
  1449    37.8750    752(27)           542.2224          112.5005 
  1450    37.8950    644(25)           645.6593          112.4240 
  1451    37.9150    580(24)           660.5087          112.3475 
  1452    37.9350    452(21)           443.4984          112.2711 
  1453    37.9550    376(19)           276.1326          112.1946 
  1454    37.9750    310(18)           197.7345          112.1181 
  1455    37.9950    220(15)           172.4871          112.0416 
  1456    38.0150    184(14)           164.7166          111.9652 
  1457    38.0350    168(13)           159.7498          111.8887 
  1458    38.0550    162(13)           153.8954          111.8122 
  1459    38.0750    118(11)           147.6954          111.7357 
  1460    38.0950    144(12)           142.1004          111.6593 
  1461    38.1150    126(11)           137.4657          111.5828 
  1462    38.1350    144(12)           133.7325          111.5063 
  1463    38.1550    120(11)           130.7196          111.4298 
  1464    38.1750    114(11)           128.2588          111.3534 
  1465    38.1950    124(11)           126.2205          111.2769 
  1466    38.2150    110(10)           124.5091          111.2004 
  1467    38.2350    114(11)           123.0549          111.1239 
  1468    38.2550    126(11)           121.8067          111.0475 
  1469    38.2750    128(11)           120.7250          110.9710 
  1470    38.2950    104(10)           119.7789          110.8945 
  1471    38.3150    116(11)           118.9452          110.8180 
  1472    38.3350    118(11)           118.2052          110.7416 
  1473    38.3550    114(11)           113.5874          110.6651 
  1474    38.3750    104(10)           113.2671          110.5886 
  1475    38.3950    110(10)           112.9761          110.5121 
  1476    38.4150    118(11)           112.7098          110.4357 
  1477    38.4350    118(11)           112.4646          110.3592 
  1478    38.4550    104(10)           110.2827          110.2827 
  1479    38.4750    110(10)           110.2062          110.2062 
  1480    38.4950    112(11)           110.1298          110.1298 
  1481    38.5150    112(11)           110.0533          110.0533 
  1482    38.5350    92(10)           109.9768          109.9768  
  1483    38.5550    106(10)           110.4906          110.4906 
  1484    38.5750    126(11)           111.0044          111.0044 
  1485    38.5950    124(11)           111.5182          111.5182 
  1486    38.6150    124(11)           112.0320          112.0320 
  1487    38.6350    98(10)           112.5458          112.5458  
  1488    38.6550    114(11)           113.0595          113.0595 
  1489    38.6750    100(10)           114.2051          113.5733 
  1490    38.6950    100(10)           114.7677          114.0871 
  1491    38.7150    114(11)           115.3363          114.6009 
  1492    38.7350    126(11)           115.9117          115.1147 
  1493    38.7550    116(11)           116.4951          115.6285 
  1494    38.7750    128(11)           117.4014          116.1423 
  1495    38.7950    134(12)           118.0299          116.6561 
  1496    38.8150    130(11)           118.6748          117.1698 
  1497    38.8350    120(11)           119.3396          117.6836 
  1498    38.8550    114(11)           120.0286          118.1974 
  1499    38.8750    116(11)           120.7471          118.7112 
  1500    38.8950    118(11)           121.5023          119.2250 
  1501    38.9150    128(11)           122.3035          119.7388 
  1502    38.9350    100(10)           123.1633          120.2526 
  1503    38.9550    114(11)           123.5209          120.1886 
  1504    38.9750    130(11)           123.9788          120.1245 
  1505    38.9950    134(12)           124.5743          120.0605 
  1506    39.0150    122(11)           125.3707          119.9965 
  1507    39.0350    150(12)           126.4968          119.9324 
  1508    39.0550    142(12)           128.2342          119.8684 
  1509    39.0750    124(11)           131.1639          119.8043 
  1510    39.0950    136(12)           136.2821          119.7403 
  1511    39.1150    160(13)           144.8451          119.6763 
  1512    39.1350    172(13)           158.0627          119.6122 
  1513    39.1550    178(13)           175.9088          119.5482 
  1514    39.1750    248(16)           200.8056          119.4842 
  1515    39.1950    264(16)           240.7838          119.4201 
  1516    39.2150    278(17)           285.4664          119.3561 
  1517    39.2350    284(17)           261.8050          119.2920 
  1518    39.2550    250(16)           207.1994          119.2280 
  1519    39.2750    236(15)           182.2699          119.1640 
  1520    39.2950    212(15)           186.3206          119.0999 
  1521    39.3150    196(14)           203.8716          119.0359 
  1522    39.3350    186(14)           191.7766          118.9719 
  1523    39.3550    174(13)           169.1858          118.9078 
  1524    39.3750    168(13)           150.0871          118.8438 
  1525    39.3950    146(12)           142.3663          118.7797 
  1526    39.4150    136(12)           140.3714          118.7157 
  1527    39.4350    120(11)           140.4480          118.6517 
  1528    39.4550    124(11)           145.5109          118.5876 
  1529    39.4750    146(12)           146.5240          118.5236 
  1530    39.4950    142(12)           147.8581          118.4596 
  1531    39.5150    146(12)           149.7656          118.3955 
  1532    39.5350    168(13)           152.5385          118.3315 
  1533    39.5550    148(12)           156.5871          118.2675 
  1534    39.5750    160(13)           165.2171          118.2034 
  1535    39.5950    168(13)           173.5942          118.1394 
  1536    39.6150    162(13)           184.6379          118.0753 
  1537    39.6350    172(13)           199.1013          118.0113 
  1538    39.6550    184(14)           219.8294          117.9473 
  1539    39.6750    218(15)           248.5174          117.8832 
  1540    39.6950    208(14)           260.3131          117.8192 
  1541    39.7150    256(16)           254.3621          117.7552 
  1542    39.7350    294(17)           263.6335          117.6911 
  1543    39.7550    322(18)           298.2765          117.6271 
  1544    39.7750    374(19)           366.1059          117.5630 
  1545    39.7950    558(24)           469.3086          117.4990 
  1546    39.8150    680(26)           617.8670          117.4350 
  1547    39.8350    910(30)           833.7971          117.3709 
  1548    39.8550    1256(35)          1134.1722          117.3069   
  1549    39.8750    1602(40)          1592.6841          117.2429   
  1550    39.8950    2016(45)          2286.1958          117.1788   
  1551    39.9150    2186(47)          2512.2871          117.1148   
  1552    39.9350    2028(45)          1771.8138          117.0507   
  1553    39.9550    1676(41)          1183.4764          116.9867   
  1554    39.9750    1246(35)          1047.6005          116.9227   
  1555    39.9950    1066(33)          1256.3497          116.8586   
  1556    40.0150    1088(33)          1419.8124          116.7946   
  1557    40.0350    1058(33)          1085.6946          116.7306   
  1558    40.0550    930(30)           742.3046          116.6665 
  1559    40.0750    728(27)           610.6493          116.6025 
  1560    40.0950    750(27)           636.7037          116.5385 
  1561    40.1150    728(27)           785.1417          116.4744 
  1562    40.1350    832(29)           966.0068          116.4104 
  1563    40.1550    830(29)           860.7133          116.3463 
  1564    40.1750    710(27)           608.8931          116.2823 
  1565    40.1950    596(24)           476.9865          116.2183 
  1566    40.2150    556(24)           472.7772          116.1542 
  1567    40.2350    456(21)           540.3879          116.0902 
  1568    40.2550    456(21)           506.8057          116.0262 
  1569    40.2750    380(19)           363.1315          115.9621 
  1570    40.2950    334(18)           259.1849          115.8981 
  1571    40.3150    214(15)           208.7057          115.8340 
  1572    40.3350    180(13)           187.7756          115.7700 
  1573    40.3550    192(14)           178.7779          115.7060 
  1574    40.3750    138(12)           172.7865          115.6419 
  1575    40.3950    162(13)           166.9716          115.5779 
  1576    40.4150    150(12)           161.2143          115.5139 
  1577    40.4350    148(12)           155.9645          115.4498 
  1578    40.4550    154(12)           151.4635          115.3858 
  1579    40.4750    132(11)           156.1241          115.3218 
  1580    40.4950    142(12)           145.4033          115.2577 
  1581    40.5150    144(12)           144.0272          115.1937 
  1582    40.5350    142(12)           143.1093          115.1296 
  1583    40.5550    128(11)           142.6000          115.0656 
  1584    40.5750    136(12)           146.5640          114.9907 
  1585    40.5950    156(12)           142.9631          114.9158 
  1586    40.6150    148(12)           144.2258          114.8410 
  1587    40.6350    152(12)           145.9976          114.7661 
  1588    40.6550    168(13)           148.4644          114.6912 
  1589    40.6750    152(12)           151.9704          114.6163 
  1590    40.6950    180(13)           157.0417          114.5415 
  1591    40.7150    172(13)           161.6010          114.4666 
  1592    40.7350    186(14)           171.6450          114.3917 
  1593    40.7550    218(15)           184.7027          114.3168 
  1594    40.7750    250(16)           202.2579          114.2419 
  1595    40.7950    268(16)           228.2926          114.1670 
  1596    40.8150    280(17)           256.7032          114.0922 
  1597    40.8350    308(18)           257.5030          114.0173 
  1598    40.8550    304(17)           248.2691          113.9424 
  1599    40.8750    298(17)           259.7455          113.8675 
  1600    40.8950    374(19)           299.7570          113.7927 
  1601    40.9150    436(21)           374.8168          113.7178 
  1602    40.9350    552(23)           481.6443          113.6429 
  1603    40.9550    744(27)           627.1428          113.5680 
  1604    40.9750    968(31)           833.6566          113.4931 
  1605    40.9950    1328(36)          1127.0133          113.4183   
  1606    41.0150    1762(42)          1591.8250          113.3434   
  1607    41.0350    2072(46)          2207.5056          113.2685   
  1608    41.0550    1960(44)          2180.5603          113.1936   
  1609    41.0750    1722(41)          1479.0568          113.1187   
  1610    41.0950    1442(38)          1019.7821          113.0439   
  1611    41.1150    1290(36)           945.3161          112.9690   
  1612    41.1350    1286(36)          1136.9109          112.8941   
  1613    41.1550    1058(33)          1233.5566          112.8192   
  1614    41.1750    932(31)           891.4476          112.7444 
  1615    41.1950    660(26)           538.3262          112.6695 
  1616    41.2150    510(23)           348.9783          112.5946 
  1617    41.2350    402(20)           273.4675          112.5197 
  1618    41.2550    312(18)           245.5692          112.4448 
  1619    41.2750    266(16)           234.4224          112.3699 
  1620    41.2950    242(16)           225.6247          112.2951 
  1621    41.3150    216(15)           216.2269          112.2202 
  1622    41.3350    174(13)           207.2429          112.1453 
  1623    41.3550    190(14)           199.8816          112.0704 
  1624    41.3750    202(14)           194.6303          111.9956 
  1625    41.3950    202(14)           191.4926          111.9207 
  1626    41.4150    170(13)           190.0678          111.8458 
  1627    41.4350    156(12)           190.8693          111.7709 
  1628    41.4550    194(14)           193.6875          111.6960 
  1629    41.4750    190(14)           198.8257          111.6212 
  1630    41.4950    194(14)           206.9744          111.5463 
  1631    41.5150    214(15)           219.5028          111.4714 
  1632    41.5350    268(16)           239.9534          111.3965 
  1633    41.5550    300(17)           274.5027          111.3216 
  1634    41.5750    352(19)           333.3630          111.2468 
  1635    41.5950    416(20)           428.9628          111.1719 
  1636    41.6150    606(25)           571.1702          111.0970 
  1637    41.6350    788(28)           757.6024          111.0221 
  1638    41.6550    1088(33)          1022.3123          110.9473   
  1639    41.6750    1544(39)          1429.2512          110.8724   
  1640    41.6950    1824(43)          2007.9006          110.7975   
  1641    41.7150    1990(45)          2131.2083          110.7226   
  1642    41.7350    1824(43)          1512.9705          110.6477   
  1643    41.7550    1386(37)          1016.9120          110.5729   
  1644    41.7750    1126(34)           875.6805          110.4980   
  1645    41.7950    956(31)          1010.8804          110.4231 
  1646    41.8150    1052(32)          1175.7629          110.3482   
  1647    41.8350    878(30)           939.7109          110.2733 
  1648    41.8550    674(26)           579.9731          110.1985 
  1649    41.8750    448(21)           362.6989          110.1236 
  1650    41.8950    286(17)           263.5975          110.0487 
  1651    41.9150    224(15)           225.3990          109.9738 
  1652    41.9350    208(14)           210.3879          109.8989 
  1653    41.9550    168(13)           200.4232          109.8241 
  1654    41.9750    174(13)           190.0760          109.7492 
  1655    41.9950    158(13)           179.4225          109.6743 
  1656    42.0150    138(12)           169.5902          109.5994 
  1657    42.0350    122(11)           161.1861          109.5246 
  1658    42.0550    154(12)           154.2493          109.4497 
  1659    42.0750    136(12)           148.5638          109.3748 
  1660    42.0950    132(11)           143.8743          109.2999 
  1661    42.1150    118(11)           139.9647          109.2250 
  1662    42.1350    124(11)           136.6690          109.1502 
  1663    42.1550    132(11)           133.8604          109.0753 
  1664    42.1750    130(11)           131.4449          109.0004 
  1665    42.1950    120(11)           129.3497          108.9255 
  1666    42.2150    140(12)           127.5185          108.8506 
  1667    42.2350    126(11)           125.9066          108.7758 
  1668    42.2550    116(11)           124.4788          108.7009 
  1669    42.2750    118(11)           123.2065          108.6260 
  1670    42.2950    132(11)           122.0666          108.5511 
  1671    42.3150    112(11)           113.8104          108.4763 
  1672    42.3350    118(11)           113.3341          108.4014 
  1673    42.3550    110(10)           112.9014          108.3265 
  1674    42.3750    122(11)           112.5060          108.2516 
  1675    42.3950    106(10)           112.1432          108.1767 
  1676    42.4150    122(11)           108.7042          108.1019 
  1677    42.4350    112(11)           108.6716          108.0270 
  1678    42.4550    116(11)           108.6435          107.9521 
  1679    42.4750    118(11)           108.6207          107.8772 
  1680    42.4950    104(10)           108.6040          107.8023 
  1681    42.5150    122(11)           108.8828          107.7275 
  1682    42.5350    120(11)           108.9013          107.6526 
  1683    42.5550    130(11)           108.9316          107.5777 
  1684    42.5750    108(10)           108.9758          107.5028 
  1685    42.5950    128(11)           109.0367          107.4279 
  1686    42.6150    100(10)           109.1173          107.3531 
  1687    42.6350    114(11)           110.0097          108.0661 
  1688    42.6550    118(11)           110.9314          108.7793 
  1689    42.6750    122(11)           111.8887          109.4925 
  1690    42.6950    130(11)           112.8904          110.2057 
  1691    42.7150    128(11)           113.9481          110.9190 
  1692    42.7350    116(11)           115.0776          111.6322 
  1693    42.7550    116(11)           116.3013          112.3454 
  1694    42.7750    146(12)           117.6537          113.0586 
  1695    42.7950    116(11)           119.1951          113.7718 
  1696    42.8150    126(11)           121.0436          114.4848 
  1697    42.8350    124(11)           126.9322          115.1981 
  1698    42.8550    138(12)           130.5489          115.9113 
  1699    42.8750    156(12)           135.8712          116.6245 
  1700    42.8950    130(11)           143.7465          117.3377 
  1701    42.9150    158(13)           153.7664          116.9466 
  1702    42.9350    166(13)           169.1080          116.5556 
  1703    42.9550    200(14)           187.6037          116.1646 
  1704    42.9750    236(15)           215.1585          115.7736 
  1705    42.9950    228(15)           256.8015          115.3826 
  1706    43.0150    292(17)           281.6035          114.9916 
  1707    43.0350    258(16)           249.8592          114.6005 
  1708    43.0550    248(16)           207.5477          114.2095 
  1709    43.0750    224(15)           189.8009          113.8185 
  1710    43.0950    188(14)           194.1874          113.4274 
  1711    43.1150    204(14)           211.1894          113.0364 
  1712    43.1350    198(14)           210.1796          112.6454 
  1713    43.1550    194(14)           187.9433          112.2544 
  1714    43.1750    188(14)           169.2685          111.8634 
  1715    43.1950    174(13)           161.5852          111.4723 
  1716    43.2150    160(13)           161.3544          111.0813 
  1717    43.2350    170(13)           165.6957          110.6903 
  1718    43.2550    174(13)           176.6671          110.2992 
  1719    43.2750    188(14)           189.5359          109.9082 
  1720    43.2950    206(14)           210.2861          109.5172 
  1721    43.3150    236(15)           243.5728          109.1262 
  1722    43.3350    272(16)           294.0907          108.7352 
  1723    43.3550    352(19)           364.9004          108.3441 
  1724    43.3750    442(21)           460.5959          107.9531 
  1725    43.3950    676(26)           591.8082          107.5621 
  1726    43.4150    808(28)           796.1756          107.1710 
  1727    43.4350    974(31)          1042.9595          106.7800 
  1728    43.4550    1058(33)          1022.8560          106.3890   
  1729    43.4750    882(30)           758.4149          105.9980 
  1730    43.4950    768(28)           585.5955          105.6070 
  1731    43.5150    644(25)           565.3615          105.2160 
  1732    43.5350    672(26)           672.3679          104.8249 
  1733    43.5550    814(29)           812.8935          104.4339 
  1734    43.5750    856(29)           813.6279          104.0429 
  1735    43.5950    902(30)           780.1444          103.6518 
  1736    43.6150    994(32)           859.6385          103.2608 
  1737    43.6350    1146(34)          1082.5465          102.8698   
  1738    43.6550    1220(35)          1252.8704          102.4788   
  1739    43.6750    1136(34)          1047.9514          102.0878   
  1740    43.6950    1006(32)           752.8655          101.6967   
  1741    43.7150    822(29)           614.0696          101.3057 
  1742    43.7350    674(26)           633.4714          100.9147 
  1743    43.7550    690(26)           762.7018          100.5236 
  1744    43.7750    742(27)           830.2028          100.1326 
  1745    43.7950    728(27)           738.6003           99.7416 
  1746    43.8150    768(28)           673.0167           99.3506 
  1747    43.8350    810(28)           726.1426           98.9596 
  1748    43.8550    780(28)           894.0294           98.5685 
  1749    43.8750    752(27)           971.7614           98.1775 
  1750    43.8950    716(27)           764.7289           97.7865 
  1751    43.9150    600(24)           549.7457           97.3954 
  1752    43.9350    586(24)           455.3723           97.0044 
  1753    43.9550    530(23)           466.9740           96.6134 
  1754    43.9750    488(22)           538.7645           96.2224 
  1755    43.9950    482(22)           524.8793           95.8314 
  1756    44.0150    380(19)           389.9711           95.4404 
  1757    44.0350    318(18)           275.5152           95.0493 
  1758    44.0550    256(16)           212.5079           94.6583 
  1759    44.0750    256(16)           182.1302           94.2673 
  1760    44.0950    188(14)           169.9642           93.8762 
  1761    44.1150    158(13)           164.2728           93.4852 
  1762    44.1350    156(12)           160.3033           93.0942 
  1763    44.1550    154(12)           156.7151           92.7032 
  1764    44.1750    184(14)           153.6154           92.3122 
  1765    44.1950    168(13)           150.8933           91.9211 
  1766    44.2150    140(12)           149.9734           91.5301 
  1767    44.2350    142(12)           150.3379           91.1391 
  1768    44.2550    170(13)           152.1412           90.7480 
  1769    44.2750    168(13)           156.4176           90.3570 
  1770    44.2950    140(12)           158.7435           89.9660 
  1771    44.3150    178(13)           169.5361           90.2659 
  1772    44.3350    216(15)           186.8113           90.5659 
  1773    44.3550    224(15)           214.7710           90.8659 
  1774    44.3750    264(16)           258.6827           91.1659 
  1775    44.3950    328(18)           322.4909           91.4660 
  1776    44.4150    438(21)           409.8716           91.7660 
  1777    44.4350    554(24)           526.4188           92.0660 
  1778    44.4550    744(27)           692.2233           92.3660 
  1779    44.4750    956(31)           949.8077           92.6659 
  1780    44.4950    1054(32)          1220.7532           92.9659   
  1781    44.5150    1132(34)          1133.2893           93.2659   
  1782    44.5350    954(31)           813.1746           93.5660 
  1783    44.5550    880(30)           613.2032           93.8660 
  1784    44.5750    746(27)           580.5367           94.1660 
  1785    44.5950    756(27)           682.4672           94.4660 
  1786    44.6150    760(28)           809.2817           94.7660 
  1787    44.6350    726(27)           759.5036           95.0659 
  1788    44.6550    732(27)           645.8116           95.3660 
  1789    44.6750    738(27)           628.9198           95.6660 
  1790    44.6950    748(27)           724.7672           95.9660 
  1791    44.7150    694(26)           765.8647           96.2660 
  1792    44.7350    580(24)           617.0397           96.5660 
  1793    44.7550    560(24)           462.1395           96.8660 
  1794    44.7750    520(23)           394.4516           97.1660 
  1795    44.7950    466(22)           405.5212           97.4660 
  1796    44.8150    474(22)           470.5359           97.7660 
  1797    44.8350    434(21)           489.1373           98.0660 
  1798    44.8550    396(20)           419.0745           98.3660 
  1799    44.8750    350(19)           362.7444           98.6660 
  1800    44.8950    400(20)           360.2554           98.9660 
  1801    44.9150    400(20)           374.8669           99.2660 
  1802    44.9350    322(18)           333.8382           99.5660 
  1803    44.9550    274(17)           273.2373           99.8660 
  1804    44.9750    254(16)           239.3926          100.1660 
  1805    44.9950    248(16)           233.1373          100.4660 
  1806    45.0150    222(15)           247.5529          100.7660 
  1807    45.0350    220(15)           259.2434          101.0660 
  1808    45.0550    202(14)           237.7043          101.3660 
  1809    45.0750    190(14)           208.1413          101.6660 
  1810    45.0950    198(14)           191.6261          101.9660 
  1811    45.1150    194(14)           187.5981          102.2660 
  1812    45.1350    180(13)           192.9267          102.5660 
  1813    45.1550    184(14)           202.9470          102.8660 
  1814    45.1750    218(15)           227.8211          103.1660 
  1815    45.1950    238(15)           268.0665          103.4660 
  1816    45.2150    334(18)           328.9238          103.7660 
  1817    45.2350    396(20)           414.1199          104.0660 
  1818    45.2550    530(23)           527.0976          104.3660 
  1819    45.2750    738(27)           679.3697          104.6661 
  1820    45.2950    958(31)           915.3501          104.9661 
  1821    45.3150    1236(35)          1243.8693          105.2660   
  1822    45.3350    1308(36)          1374.3132          105.5660   
  1823    45.3550    1218(35)          1070.2278          105.8660   
  1824    45.3750    922(30)           745.6359          106.1660 
  1825    45.3950    774(28)           597.1498          106.4660 
  1826    45.4150    652(26)           608.5951          106.7661 
  1827    45.4350    680(26)           723.9524          107.0661 
  1828    45.4550    680(26)           750.4720          107.3661 
  1829    45.4750    622(25)           568.9902          107.6660 
  1830    45.4950    450(21)           380.0609          107.9660 
  1831    45.5150    310(18)           267.2502          108.2660 
  1832    45.5350    216(15)           212.0851          108.5661 
  1833    45.5550    212(15)           188.2756          108.8661 
  1834    45.5750    168(13)           177.3502          109.1661 
  1835    45.5950    150(12)           171.3097          109.4661 
  1836    45.6150    156(12)           165.8379          109.7661 
  1837    45.6350    162(13)           160.3694          110.0660 
  1838    45.6550    138(12)           155.3081          110.3661 
  1839    45.6750    142(12)           151.0345          110.6661 
  1840    45.6950    134(12)           147.3592          110.9661 
  1841    45.7150    128(11)           144.9988          111.2661 
  1842    45.7350    140(12)           142.8472          110.8192 
  1843    45.7550    128(11)           141.7623          110.3723 
  1844    45.7750    162(13)           142.0602          109.9255 
  1845    45.7950    138(12)           144.3178          109.4786 
  1846    45.8150    178(13)           149.3069          109.0318 
  1847    45.8350    146(12)           157.7717          108.5849 
  1848    45.8550    148(12)           170.2065          108.1381 
  1849    45.8750    202(14)           187.1895          107.6912 
  1850    45.8950    226(15)           212.1818          107.2443 
  1851    45.9150    256(16)           249.6543          106.7975 
  1852    45.9350    278(17)           300.4714          106.3506 
  1853    45.9550    266(16)           315.2065          105.9037 
  1854    45.9750    216(15)           264.8205          105.4569 
  1855    45.9950    262(16)           209.5499          105.0101 
  1856    46.0150    222(15)           186.9323          104.5632 
  1857    46.0350    236(15)           188.3764          104.1163 
  1858    46.0550    212(15)           205.9894          103.6695 
  1859    46.0750    208(14)           210.4311          103.2226 
  1860    46.0950    208(14)           182.3619          102.7757 
  1861    46.1150    186(14)           149.6572          102.3289 
  1862    46.1350    160(13)           131.0162          101.8821 
  1863    46.1550    142(12)           121.6055          101.4352 
  1864    46.1750    152(12)           117.3731          100.9883 
  1865    46.1950    146(12)           115.5028          100.5415 
  1866    46.2150    146(12)           114.4576          100.0946 
  1867    46.2350    164(13)           113.6256           99.6477 
  1868    46.2550    138(12)           112.8996           99.2009 
  1869    46.2750    154(12)           112.3577           98.7540 
  1870    46.2950    134(12)           127.5525           98.3071 
  1871    46.3150    160(13)           128.6584           97.8603 
  1872    46.3350    130(11)           130.3779           97.4135 
  1873    46.3550    142(12)           132.9666           96.9666 
  1874    46.3750    152(12)           136.8948           96.5197 
  1875    46.3950    152(12)           142.9351           96.0729 
  1876    46.4150    158(13)           159.7665           95.6260 
  1877    46.4350    174(13)           173.7717           95.1791 
  1878    46.4550    188(14)           193.0121           94.7322 
  1879    46.4750    198(14)           218.3079           94.2855 
  1880    46.4950    296(17)           251.3265           93.8386 
  1881    46.5150    334(18)           298.8619           93.3917 
  1882    46.5350    370(19)           369.5016           92.9449 
  1883    46.5550    422(21)           430.9676           92.4980 
  1884    46.5750    370(19)           401.5215           92.0511 
  1885    46.5950    356(19)           328.1096           91.6042 
  1886    46.6150    330(18)           284.0151           91.1574 
  1887    46.6350    358(19)           278.6883           90.7106 
  1888    46.6550    364(19)           304.3338           90.2637 
  1889    46.6750    330(18)           339.8531           89.8169 
  1890    46.6950    316(18)           338.2828           89.3700 
  1891    46.7150    332(18)           311.5484           88.9231 
  1892    46.7350    306(17)           300.3742           88.4762 
  1893    46.7550    296(17)           314.7808           88.0294 
  1894    46.7750    358(19)           355.8168           87.5825 
  1895    46.7950    422(21)           429.5810           87.1357 
  1896    46.8150    460(21)           547.8767           86.6889 
  1897    46.8350    612(25)           724.7036           86.2420 
  1898    46.8550    850(29)           971.2547           85.7951 
  1899    46.8750    1176(34)          1296.6636           85.3482   
  1900    46.8950    1738(42)          1728.4268           84.9014   
  1901    46.9150    2432(49)          2358.0200           84.4545   
  1902    46.9350    3274(57)          3307.9402           84.0076   
  1903    46.9550    3690(61)          4152.7969           83.5608   
  1904    46.9750    3444(59)          3722.3303           83.1140   
  1905    46.9950    2808(53)          2592.9126           82.6671   
  1906    47.0150    2290(48)          1844.9435           82.2202   
  1907    47.0350    2080(46)          1621.2324           81.7734   
  1908    47.0550    1920(44)          1822.8728           81.3265   
  1909    47.0750    1908(44)          2182.2793           80.8796   
  1910    47.0950    1726(42)          2028.8010           80.4328   
  1911    47.1150    1344(37)          1402.0459           79.9859   
  1912    47.1350    1014(32)           883.8304           79.5391   
  1913    47.1550    728(27)           585.8370           79.0922 
  1914    47.1750    524(23)           426.9550           78.6454 
  1915    47.1950    448(21)           346.2862           78.1985 
  1916    47.2150    326(18)           306.4283           77.7516 
  1917    47.2350    268(16)           282.1816           77.3048 
  1918    47.2550    260(16)           265.0074           76.8579 
  1919    47.2750    248(16)           258.6542           76.4110 
  1920    47.2950    244(16)           237.2863           75.9642 
  1921    47.3150    192(14)           214.1671           75.5174 
  1922    47.3350    178(13)           195.2204           75.0705 
  1923    47.3550    184(14)           180.4145           74.6236 
  1924    47.3750    156(12)           169.6545           74.1768 
  1925    47.3950    150(12)           166.3142           73.7299 
  1926    47.4150    152(12)           159.9850           73.2830 
  1927    47.4350    144(12)           154.9207           72.8362 
  1928    47.4550    148(12)           150.9877           72.3893 
  1929    47.4750    156(12)           147.8420           71.9425 
  1930    47.4950    140(12)           145.5203           71.4956 
  1931    47.5150    166(13)           144.7267           71.7884 
  1932    47.5350    176(13)           144.7043           72.0813 
  1933    47.5550    162(13)           145.4574           72.3742 
  1934    47.5750    170(13)           147.0193           72.6671 
  1935    47.5950    156(12)           149.5126           72.9601 
  1936    47.6150    160(13)           152.9254           73.2530 
  1937    47.6350    188(14)           157.4579           73.5458 
  1938    47.6550    170(13)           157.1335           73.8387 
  1939    47.6750    206(14)           165.9249           74.1316 
  1940    47.6950    212(15)           176.8762           74.4246 
  1941    47.7150    232(15)           190.8938           74.7175 
  1942    47.7350    216(15)           209.6354           75.0104 
  1943    47.7550    260(16)           236.1208           75.3033 
  1944    47.7750    264(16)           268.4130           75.5962 
  1945    47.7950    338(18)           332.9063           75.8891 
  1946    47.8150    378(19)           423.8036           76.1820 
  1947    47.8350    510(23)           553.9352           76.4749 
  1948    47.8550    660(26)           729.4662           76.7678 
  1949    47.8750    918(30)           957.9368           77.0607 
  1950    47.8950    1336(37)          1264.5092           77.3536   
  1951    47.9150    1926(44)          1719.3943           77.6465   
  1952    47.9350    2380(49)          2372.7898           77.9394   
  1953    47.9550    2512(50)          2816.0010           78.2323   
  1954    47.9750    2266(48)          2400.8684           78.5252   
  1955    47.9950    1902(44)          1687.2218           78.8181   
  1956    48.0150    1602(40)          1253.7500           79.1110   
  1957    48.0350    1508(39)          1145.7527           79.4039   
  1958    48.0550    1524(39)          1299.6733           79.6968   
  1959    48.0750    1486(39)          1535.3942           79.9897   
  1960    48.0950    1274(36)          1433.7838           80.2827   
  1961    48.1150    1048(32)          1041.9714           80.5756   
  1962    48.1350    830(29)           722.7377           80.8684 
  1963    48.1550    628(25)           547.4838           81.1613 
  1964    48.1750    572(24)           473.9959           81.4542 
  1965    48.1950    478(22)           472.5921           81.7472 
  1966    48.2150    540(23)           525.4313           82.0401 
  1967    48.2350    594(24)           622.3962           82.3330 
  1968    48.2550    710(27)           760.3076           82.6259 
  1969    48.2750    946(31)           942.7922           82.9188 
  1970    48.2950    1180(34)          1194.5366           83.2117   
  1971    48.3150    1636(40)          1582.3530           83.5046   
  1972    48.3350    1864(43)          2093.9126           83.7975   
  1973    48.3550    1890(43)          2264.6497           84.0904   
  1974    48.3750    1680(41)          1793.4713           84.3833   
  1975    48.3950    1454(38)          1261.1501           84.6762   
  1976    48.4150    1314(36)           979.3303           84.9691   
  1977    48.4350    1172(34)           939.3163           85.2620   
  1978    48.4550    1220(35)          1085.1007           85.5549   
  1979    48.4750    1126(34)          1228.1132           85.8478   
  1980    48.4950    922(30)          1061.9507           86.1407 
  1981    48.5150    774(28)           732.6772           86.4336 
  1982    48.5350    564(24)           483.7982           86.7265 
  1983    48.5550    436(21)           341.3059           87.0194 
  1984    48.5750    348(19)           269.1383           87.3124 
  1985    48.5950    272(16)           234.7830           87.6053 
  1986    48.6150    226(15)           217.2700           87.8982 
  1987    48.6350    178(13)           205.1692           88.1910 
  1988    48.6550    188(14)           184.5374           88.4839 
  1989    48.6750    180(13)           174.3509           88.7769 
  1990    48.6950    156(12)           164.7758           89.0698 
  1991    48.7150    146(12)           156.2519           89.3627 
  1992    48.7350    156(12)           149.0061           89.6556 
  1993    48.7550    122(11)           142.8586           89.9485 
  1994    48.7750    126(11)           137.7138           90.2414 
  1995    48.7950    116(11)           128.7660           90.5343 
  1996    48.8150    128(11)           125.3704           90.8272 
  1997    48.8350    112(11)           122.5059           91.1201 
  1998    48.8550    124(11)           119.9678           91.4130 
  1999    48.8750    124(11)           117.9038           91.7059 
  2000    48.8950    120(11)           116.1400           91.9988 
  2001    48.9150    96(10)           114.6307           92.2917  
  2002    48.9350    112(11)           113.5685           92.8147 
  2003    48.9550    124(11)           112.6933           93.3377 
  2004    48.9750    136(12)           111.9815           93.8606 
  2005    48.9950    120(11)           111.3625           94.3836 
  2006    49.0150    102(10)           110.9288           94.9066 
  2007    49.0350    112(11)           110.6151           95.4296 
  2008    49.0550    130(11)           102.7594           95.9526 
  2009    49.0750    118(11)           103.0925           96.4756 
  2010    49.0950    118(11)           103.5223           96.9986 
  2011    49.1150    124(11)           104.0834           97.5216 
  2012    49.1350    124(11)           104.8364           98.0445 
  2013    49.1550    102(10)           105.8721           98.5675 
  2014    49.1750    138(12)           110.4637           99.0905 
  2015    49.1950    126(11)           108.8776           99.6135 
  2016    49.2150    118(11)           111.7594          100.1365 
  2017    49.2350    118(11)           115.2960          100.6595 
  2018    49.2550    114(11)           119.7808          101.1825 
  2019    49.2750    130(11)           126.0174          101.7055 
  2020    49.2950    116(11)           134.7964          102.2284 
  2021    49.3150    146(12)           143.9585          102.7514 
  2022    49.3350    118(11)           141.6134          103.2744 
  2023    49.3550    146(12)           133.4962          103.7974 
  2024    49.3750    126(11)           127.9984          104.3204 
  2025    49.3950    124(11)           126.6234          104.8434 
  2026    49.4150    124(11)           128.7458          105.3664 
  2027    49.4350    120(11)           133.0365          105.8894 
  2028    49.4550    126(11)           135.0829          106.4124 
  2029    49.4750    106(10)           132.3038          106.9353 
  2030    49.4950    132(11)           128.9699          107.4583 
  2031    49.5150    126(11)           127.4753          107.9812 
  2032    49.5350    130(11)           127.6803          108.5042 
  2033    49.5550    124(11)           130.8901          109.0272 
  2034    49.5750    134(12)           133.1680          109.5502 
  2035    49.5950    116(11)           136.0598          110.0732 
  2036    49.6150    128(11)           139.5545          110.5962 
  2037    49.6350    138(12)           143.8054          111.1191 
  2038    49.6550    152(12)           149.1566          111.6421 
  2039    49.6750    188(14)           156.2433          112.1651 
  2040    49.6950    156(12)           167.0888          112.6881 
  2041    49.7150    166(13)           181.0000          112.5975 
  2042    49.7350    190(14)           201.8321          112.5069 
  2043    49.7550    226(15)           232.2462          112.4163 
  2044    49.7750    280(17)           274.5477          112.3257 
  2045    49.7950    352(19)           330.3745          112.2351 
  2046    49.8150    446(21)           402.4278          112.1445 
  2047    49.8350    640(25)           499.8179          112.0539 
  2048    49.8550    706(27)           644.2754          111.9633 
  2049    49.8750    832(29)           845.6495          111.8726 
  2050    49.8950    1024(32)           979.3433          111.7820   
  2051    49.9150    1012(32)           861.6777          111.6914   
  2052    49.9350    812(28)           645.5114          111.6008 
  2053    49.9550    674(26)           500.5722          111.5102 
  2054    49.9750    530(23)           451.7444          111.4196 
  2055    49.9950    520(23)           483.0427          111.3290 
  2056    50.0150    538(23)           558.0849          111.2384 
  2057    50.0350    524(23)           566.7276          111.1478 
  2058    50.0550    468(22)           461.7552          111.0572 
  2059    50.0750    392(20)           348.9255          110.9666 
  2060    50.0950    298(17)           277.2688          110.8759 
  2061    50.1150    236(15)           244.3143          110.7853 
  2062    50.1350    224(15)           238.1174          110.6947 
  2063    50.1550    210(14)           249.6786          110.6041 
  2064    50.1750    244(16)           273.4871          110.5135 
  2065    50.1950    276(17)           307.4904          110.4229 
  2066    50.2150    356(19)           353.8273          110.3323 
  2067    50.2350    474(22)           422.0479          110.2417 
  2068    50.2550    550(23)           525.2170          110.1511 
  2069    50.2750    638(25)           631.1235          110.0605 
  2070    50.2950    646(25)           618.1631          109.9699 
  2071    50.3150    542(23)           495.1088          109.8793 
  2072    50.3350    522(23)           388.7773          109.7886 
  2073    50.3550    462(21)           338.6064          109.6980 
  2074    50.3750    408(20)           338.8070          109.6074 
  2075    50.3950    400(20)           377.0682          109.5168 
  2076    50.4150    382(20)           409.9357          109.4262 
  2077    50.4350    354(19)           375.9833          109.3356 
  2078    50.4550    340(18)           309.3511          109.2450 
  2079    50.4750    278(17)           262.5855          109.1544 
  2080    50.4950    272(16)           246.9554          109.0638 
  2081    50.5150    234(15)           252.2540          108.9732 
  2082    50.5350    214(15)           276.3266          108.8826 
  2083    50.5550    286(17)           316.0531          108.7919 
  2084    50.5750    368(19)           370.3871          108.7013 
  2085    50.5950    442(21)           442.9799          108.6107 
  2086    50.6150    616(25)           547.4763          108.5201 
  2087    50.6350    770(28)           702.8471          108.4295 
  2088    50.6550    746(27)           876.4783          108.3389 
  2089    50.6750    798(28)           889.4787          108.2483 
  2090    50.6950    606(25)           708.1176          108.1577 
  2091    50.7150    610(25)           533.0215          108.0671 
  2092    50.7350    552(23)           442.1823          107.9765 
  2093    50.7550    518(23)           430.1196          107.8858 
  2094    50.7750    504(22)           478.5562          107.7952 
  2095    50.7950    504(22)           535.4614          107.7046 
  2096    50.8150    466(22)           498.2182          107.6140 
  2097    50.8350    420(20)           387.3383          107.5234 
  2098    50.8550    310(18)           293.6489          107.4328 
  2099    50.8750    246(16)           236.3848          107.3422 
  2100    50.8950    236(15)           206.4557          107.2516 
  2101    50.9150    232(15)           192.8256          107.1610 
  2102    50.9350    202(14)           187.6810          107.0704 
  2103    50.9550    178(13)           186.4517          106.9798 
  2104    50.9750    158(13)           187.0980          106.8892 
  2105    50.9950    166(13)           189.4714          106.7986 
  2106    51.0150    188(14)           193.7914          106.7079 
  2107    51.0350    180(13)           199.8071          106.6173 
  2108    51.0550    196(14)           212.7946          106.5267 
  2109    51.0750    178(13)           233.0140          106.4361 
  2110    51.0950    200(14)           262.4951          106.3455 
  2111    51.1150    280(17)           302.8228          106.2549 
  2112    51.1350    348(19)           355.4708          106.1643 
  2113    51.1550    428(21)           423.2207          106.0737 
  2114    51.1750    542(23)           518.7264          105.9831 
  2115    51.1950    672(26)           661.1177          105.8925 
  2116    51.2150    776(28)           841.9884          105.8018 
  2117    51.2350    804(28)           924.8312          105.7112 
  2118    51.2550    788(28)           814.4440          105.6206 
  2119    51.2750    680(26)           674.7417          105.5300 
  2120    51.2950    688(26)           617.9247          105.4394 
  2121    51.3150    708(27)           652.0883          105.3488 
  2122    51.3350    828(29)           767.3152          105.2582 
  2123    51.3550    952(31)           941.6549          105.1676 
  2124    51.3750    1172(34)          1108.5662          105.0770   
  2125    51.3950    1218(35)          1256.2429          104.9864   
  2126    51.4150    1224(35)          1360.6802          104.8958   
  2127    51.4350    1088(33)          1222.1011          104.8051   
  2128    51.4550    944(31)           921.7300          104.7145 
  2129    51.4750    824(29)           694.6008          104.6239 
  2130    51.4950    810(28)           593.4478          104.5333 
  2131    51.5150    754(27)           599.4577          104.4427 
  2132    51.5350    670(26)           685.0935          104.3521 
  2133    51.5550    716(27)           759.8799          104.2615 
  2134    51.5750    624(25)           702.8522          104.1709 
  2135    51.5950    534(23)           570.9262          104.0803 
  2136    51.6150    490(22)           445.6947          103.9897 
  2137    51.6350    368(19)           341.5262          103.8991 
  2138    51.6550    346(19)           272.5945          103.8085 
  2139    51.6750    294(17)           236.0594          103.7178 
  2140    51.6950    226(15)           221.2579          103.6272 
  2141    51.7150    230(15)           219.9636          103.5366 
  2142    51.7350    212(15)           222.4851          103.4460 
  2143    51.7550    176(13)           212.9948          103.3554 
  2144    51.7750    156(12)           193.3492          103.2648 
  2145    51.7950    178(13)           173.4448          103.1742 
  2146    51.8150    174(13)           159.3547          103.0836 
  2147    51.8350    166(13)           150.0726          102.9930 
  2148    51.8550    142(12)           143.9458          102.9024 
  2149    51.8750    148(12)           139.6839          102.8118 
  2150    51.8950    130(11)           136.4446          102.7211 
  2151    51.9150    140(12)           134.6430          102.6305 
  2152    51.9350    130(11)           132.3504          102.5399 
  2153    51.9550    126(11)           130.3303          102.4493 
  2154    51.9750    122(11)           128.5616          102.3587 
  2155    51.9950    114(11)           124.4938          102.2681 
  2156    52.0150    124(11)           123.3249          102.1775 
  2157    52.0350    128(11)           122.3597          102.0869 
  2158    52.0550    152(12)           121.5827          101.9963 
  2159    52.0750    104(10)           120.9812          101.9057 
  2160    52.0950    116(11)           119.6086          100.8773 
  2161    52.1150    136(12)           118.3989           99.8488 
  2162    52.1350    144(12)           116.0985           98.8206 
  2163    52.1550    142(12)           115.2879           97.7922 
  2164    52.1750    120(11)           110.7741           96.7638 
  2165    52.1950    132(11)           110.5446           95.7354 
  2166    52.2150    126(11)           110.5366           94.7070 
  2167    52.2350    138(12)           110.8009           93.6786 
  2168    52.2550    140(12)           111.4185           92.6502 
  2169    52.2750    150(12)           112.5255           91.6218 
  2170    52.2950    136(12)           114.3543           90.5936 
  2171    52.3150    136(12)           131.6469           89.5651 
  2172    52.3350    148(12)           137.3445           88.5367 
  2173    52.3550    170(13)           145.8144           87.5083 
  2174    52.3750    166(13)           157.8253           86.4799 
  2175    52.3950    192(14)           175.4178           85.4515 
  2176    52.4150    198(14)           199.4554           84.7250 
  2177    52.4350    232(15)           230.4522           83.9985 
  2178    52.4550    304(17)           278.1472           83.2720 
  2179    52.4750    380(19)           332.0217           82.5456 
  2180    52.4950    542(23)           410.7521           81.8191 
  2181    52.5150    558(24)           518.8095           81.0926 
  2182    52.5350    518(23)           599.8170           80.3661 
  2183    52.5550    496(22)           556.2360           79.6396 
  2184    52.5750    436(21)           442.7031           78.9131 
  2185    52.5950    412(20)           356.6105           78.1866 
  2186    52.6150    426(21)           319.3231           77.4601 
  2187    52.6350    442(21)           324.9509           76.7338 
  2188    52.6550    396(20)           363.2555           76.0073 
  2189    52.6750    352(19)           398.1052           75.2808 
  2190    52.6950    356(19)           375.2299           74.5543 
  2191    52.7150    354(19)           316.4405           73.8278 
  2192    52.7350    334(18)           269.4384           73.1013 
  2193    52.7550    276(17)           244.7531           72.3748 
  2194    52.7750    276(17)           237.7548           71.6483 
  2195    52.7950    258(16)           243.1062           70.9219 
  2196    52.8150    288(17)           257.5050           70.1954 
  2197    52.8350    290(17)           280.1660           69.4689 
  2198    52.8550    344(19)           318.9867           68.7424 
  2199    52.8750    338(18)           367.2278           68.0159 
  2200    52.8950    400(20)           438.3326           67.2894 
  2201    52.9150    518(23)           542.3901           66.5629 
  2202    52.9350    642(25)           690.0579           65.8364 
  2203    52.9550    828(29)           890.1998           65.1099 
  2204    52.9750    1112(33)          1149.6385           64.3836   
  2205    52.9950    1462(38)          1484.1678           63.6571   
  2206    53.0150    2084(46)          1925.8835           62.9305   
  2207    53.0350    2758(53)          2566.0015           62.2041   
  2208    53.0550    3480(59)          3480.0266           61.4776   
  2209    53.0750    4126(64)          4330.1782           60.7510   
  2210    53.0950    4238(65)          4194.7407           60.0246   
  2211    53.1150    3690(61)          3203.6777           59.2980   
  2212    53.1350    2862(53)          2305.0112           58.5717   
  2213    53.1550    2102(46)          1827.7312           57.8452   
  2214    53.1750    1698(41)          1744.2798           57.1187   
  2215    53.1950    1736(42)          1979.6967           56.3922   
  2216    53.2150    1870(43)          2313.5571           55.6657   
  2217    53.2350    1946(44)          2238.2761           54.9392   
  2218    53.2550    1698(41)          1694.9171           54.2127   
  2219    53.2750    1256(35)          1140.7290           53.4862   
  2220    53.2950    810(28)           765.9384           52.7598 
  2221    53.3150    534(23)           547.2122           52.0333 
  2222    53.3350    382(20)           433.0526           51.3068 
  2223    53.3550    316(18)           377.3469           50.5803 
  2224    53.3750    264(16)           351.1414           49.8538 
  2225    53.3950    268(16)           338.7314           49.1273 
  2226    53.4150    244(16)           334.1642           48.4008 
  2227    53.4350    266(16)           337.6089           47.6743 
  2228    53.4550    276(17)           351.5226           46.9480 
  2229    53.4750    298(17)           382.0172           46.2215 
  2230    53.4950    336(18)           432.0242           45.4950 
  2231    53.5150    394(20)           504.2634           44.7685 
  2232    53.5350    552(23)           601.6757           44.0420 
  2233    53.5550    716(27)           732.4611           43.3155 
  2234    53.5750    1002(32)           922.5433           42.5890   
  2235    53.5950    1260(35)          1202.2499           41.8625   
  2236    53.6150    1548(39)          1554.4504           41.1360   
  2237    53.6350    1742(42)          1721.2001           40.4096   
  2238    53.6550    1700(41)          1480.9557           39.6831   
  2239    53.6750    1362(37)          1111.4995           38.9566   
  2240    53.6950    994(32)           863.0958           38.2301 
  2241    53.7150    802(28)           772.2463           37.5036 
  2242    53.7350    832(29)           815.4764           36.7771 
  2243    53.7550    904(30)           962.0176           36.0506 
  2244    53.7750    986(31)          1086.9697           35.3241 
  2245    53.7950    994(32)          1031.5402           34.5977 
  2246    53.8150    912(30)           846.7822           33.8712 
  2247    53.8350    660(26)           632.3976           33.1447 
  2248    53.8550    492(22)           454.2580           32.4182 
  2249    53.8750    366(19)           326.6386           31.6917 
  2250    53.8950    262(16)           271.3056           30.9652 
  2251    53.9150    260(16)           254.0761           30.2387 
  2252    53.9350    290(17)           261.7489           29.5122 
  2253    53.9550    240(15)           270.1982           28.7859 
  2254    53.9750    236(15)           249.7192           28.0594 
  2255    53.9950    220(15)           208.5173           27.3329 
  2256    54.0150    206(14)           164.2530           26.6064 
  2257    54.0350    170(13)           139.8862           25.8799 
  2258    54.0550    154(12)           125.4184           25.1534 
  2259    54.0750    152(12)           118.0602           24.4269 
  2260    54.0950    176(13)           115.1529           23.7004 
  2261    54.1150    136(12)           115.7056           22.9739 
  2262    54.1350    152(12)           121.1971           23.9110 
  2263    54.1550    150(12)           130.7000           24.8482 
  2264    54.1750    166(13)           145.7299           25.7855 
  2265    54.1950    176(13)           168.2925           26.7228 
  2266    54.2150    172(13)           200.4338           27.6600 
  2267    54.2350    258(16)           243.8195           28.5973 
  2268    54.2550    340(18)           299.9273           29.5345 
  2269    54.2750    428(21)           374.2017           30.4718 
  2270    54.2950    538(23)           470.4268           31.4089 
  2271    54.3150    658(26)           609.4547           32.3462 
  2272    54.3350    796(28)           806.1296           33.2834 
  2273    54.3550    878(30)           990.4882           34.2207 
  2274    54.3750    882(30)           977.5381           35.1580 
  2275    54.3950    748(27)           785.3466           36.0952 
  2276    54.4150    664(26)           607.3433           37.0325 
  2277    54.4350    622(25)           510.8648           37.9697 
  2278    54.4550    648(25)           506.4798           38.9068 
  2279    54.4750    676(26)           577.4046           39.8441 
  2280    54.4950    742(27)           695.1485           40.7814 
  2281    54.5150    746(27)           768.4727           41.7186 
  2282    54.5350    686(26)           729.8890           42.6559 
  2283    54.5550    600(24)           606.7426           43.5932 
  2284    54.5750    514(23)           455.9296           44.5304 
  2285    54.5950    434(21)           345.8347           45.4677 
  2286    54.6150    414(20)           286.7881           46.4049 
  2287    54.6350    348(19)           270.8483           47.3420 
  2288    54.6550    402(20)           287.0107           48.2793 
  2289    54.6750    332(18)           323.1833           49.2166 
  2290    54.6950    330(18)           350.0314           50.1538 
  2291    54.7150    356(19)           341.7110           51.0911 
  2292    54.7350    304(17)           300.0545           52.0284 
  2293    54.7550    266(16)           244.4084           52.9656 
  2294    54.7750    264(16)           201.1732           53.9029 
  2295    54.7950    236(15)           177.2346           54.8400 
  2296    54.8150    186(14)           169.4478           55.7772 
  2297    54.8350    210(14)           174.3120           56.7145 
  2298    54.8550    174(13)           187.1794           57.6518 
  2299    54.8750    186(14)           196.7747           58.5890 
  2300    54.8950    194(14)           196.5422           59.5263 
  2301    54.9150    170(13)           197.5191           60.4636 
  2302    54.9350    182(13)           208.9993           61.4008 
  2303    54.9550    230(15)           232.7986           62.3379 
  2304    54.9750    264(16)           268.7439           63.2752 
  2305    54.9950    346(19)           318.2133           64.2124 
  2306    55.0150    428(21)           387.4407           65.1497 
  2307    55.0350    514(23)           489.3585           66.0870 
  2308    55.0550    648(25)           627.4992           67.0242 
  2309    55.0750    688(26)           734.1826           67.9615 
  2310    55.0950    626(25)           690.8856           68.8988 
  2311    55.1150    560(24)           544.2386           69.8360 
  2312    55.1350    454(21)           417.3867           70.7731 
  2313    55.1550    426(21)           349.0928           71.7104 
  2314    55.1750    406(20)           331.9117           72.6476 
  2315    55.1950    370(19)           363.1721           73.5849 
  2316    55.2150    420(20)           413.1672           74.5222 
  2317    55.2350    364(19)           415.7307           75.4594 
  2318    55.2550    308(18)           346.0005           76.3967 
  2319    55.2750    288(17)           262.1293           77.3340 
  2320    55.2950    218(15)           200.5219           78.2710 
  2321    55.3150    176(13)           163.2945           79.2083 
  2322    55.3350    154(12)           142.2316           80.1456 
  2323    55.3550    160(13)           130.1746           81.0828 
  2324    55.3750    136(12)           124.6073           82.0201 
  2325    55.3950    124(11)           121.5344           82.9574 
  2326    55.4150    126(11)           119.4408           83.8946 
  2327    55.4350    142(12)           117.7211           84.8319 
  2328    55.4550    120(11)           116.2533           85.7690 
  2329    55.4750    122(11)           116.2677           86.7062 
  2330    55.4950    102(10)           115.4390           87.6435 
  2331    55.5150    102(10)           114.7601           88.5808 
  2332    55.5350    82(9)           114.5667           89.5180   
  2333    55.5550    102(10)           114.2140           89.2551 
  2334    55.5750    106(10)           114.6088           88.9922 
  2335    55.5950    100(10)           115.5490           88.7293 
  2336    55.6150    124(11)           115.6351           88.4665 
  2337    55.6350    112(11)           113.7663           88.2036 
  2338    55.6550    114(11)           111.3154           87.9407 
  2339    55.6750    122(11)           110.6595           87.6778 
  2340    55.6950    110(10)           109.7314           87.4149 
  2341    55.7150    100(10)           109.8813           87.1520 
  2342    55.7350    130(11)           110.7592           86.8891 
  2343    55.7550    102(10)           111.8896           86.6263 
  2344    55.7750    106(10)           112.3841           86.3634 
  2345    55.7950    116(11)           112.3210           86.1005 
  2346    55.8150    116(11)           113.0910           85.8376 
  2347    55.8350    108(10)           115.3370           85.5747 
  2348    55.8550    120(11)           117.3342           85.3118 
  2349    55.8750    114(11)           120.1864           85.0489 
  2350    55.8950    132(11)           121.9495           84.7860 
  2351    55.9150    130(11)           127.8018           84.5232 
  2352    55.9350    112(11)           136.2178           84.2603 
  2353    55.9550    142(12)           148.2092           83.9974 
  2354    55.9750    144(12)           165.0141           83.7345 
  2355    55.9950    166(13)           188.4917           83.4716 
  2356    56.0150    196(14)           218.3885           83.2087 
  2357    56.0350    228(15)           256.1199           82.9458 
  2358    56.0550    296(17)           302.7805           82.6829 
  2359    56.0750    400(20)           366.5345           82.4201 
  2360    56.0950    480(22)           457.8359           82.1572 
  2361    56.1150    608(25)           584.9695           81.8943 
  2362    56.1350    736(27)           705.2748           81.6314 
  2363    56.1550    760(28)           704.9286           81.3685 
  2364    56.1750    720(27)           580.2916           81.1056 
  2365    56.1950    490(22)           449.1058           80.8427 
  2366    56.2150    428(21)           368.5429           80.5798 
  2367    56.2350    370(19)           340.9283           80.3170 
  2368    56.2550    386(20)           358.8055           80.0541 
  2369    56.2750    400(20)           407.9967           79.7912 
  2370    56.2950    382(20)           441.1236           79.5283 
  2371    56.3150    408(20)           405.9887           79.2654 
  2372    56.3350    354(19)           333.8997           79.0025 
  2373    56.3550    324(18)           275.7202           78.7396 
  2374    56.3750    262(16)           244.3236           78.4768 
  2375    56.3950    220(15)           235.6828           78.2139 
  2376    56.4150    234(15)           244.6309           77.9510 
  2377    56.4350    266(16)           269.4015           77.6881 
  2378    56.4550    334(18)           312.4966           77.4252 
  2379    56.4750    386(20)           374.0622           77.1623 
  2380    56.4950    414(20)           426.8591           76.8994 
  2381    56.5150    366(19)           421.6462           76.6366 
  2382    56.5350    362(19)           376.5061           76.3737 
  2383    56.5550    318(18)           337.5640           76.1108 
  2384    56.5750    342(18)           327.5318           75.8479 
  2385    56.5950    398(20)           347.9338           75.5850 
  2386    56.6150    446(21)           400.5834           75.3221 
  2387    56.6350    540(23)           484.8144           75.0592 
  2388    56.6550    562(24)           569.9733           74.7963 
  2389    56.6750    568(24)           583.5161           74.5334 
  2390    56.6950    526(23)           502.8342           74.2706 
  2391    56.7150    386(20)           392.3043           74.0077 
  2392    56.7350    358(19)           312.1494           73.7448 
  2393    56.7550    316(18)           271.1899           73.4819 
  2394    56.7750    314(18)           263.4606           73.2190 
  2395    56.7950    302(17)           282.2097           72.9561 
  2396    56.8150    328(18)           311.0406           72.6932 
  2397    56.8350    314(18)           313.7678           72.4304 
  2398    56.8550    304(17)           277.5400           72.1675 
  2399    56.8750    240(15)           227.7375           71.9046 
  2400    56.8950    180(13)           187.1323           71.6417 
  2401    56.9150    190(14)           160.6483           71.3788 
  2402    56.9350    156(12)           145.6423           71.1159 
  2403    56.9550    146(12)           138.5377           70.8530 
  2404    56.9750    162(13)           135.6408           70.5901 
  2405    56.9950    174(13)           134.7840           70.3273 
  2406    57.0150    140(12)           134.3713           70.0644 
  2407    57.0350    140(12)           131.7928           69.8015 
  2408    57.0550    140(12)           129.2587           69.5386 
  2409    57.0750    144(12)           128.3437           69.2757 
  2410    57.0950    148(12)           129.4107           69.0128 
  2411    57.1150    134(12)           132.6048           68.7499 
  2412    57.1350    156(12)           137.7741           69.1081 
  2413    57.1550    146(12)           147.3125           69.4665 
  2414    57.1750    160(13)           161.1253           69.8248 
  2415    57.1950    148(12)           180.5990           70.1831 
  2416    57.2150    176(13)           208.0766           70.5414 
  2417    57.2350    188(14)           243.1329           70.8997 
  2418    57.2550    234(15)           287.7659           71.2580 
  2419    57.2750    334(18)           343.8496           71.6163 
  2420    57.2950    462(21)           416.1889           71.9746 
  2421    57.3150    548(23)           515.9075           72.3329 
  2422    57.3350    772(28)           659.3597           72.6912 
  2423    57.3550    868(29)           838.9476           73.0495 
  2424    57.3750    866(29)           956.1025           73.4078 
  2425    57.3950    804(28)           893.2748           73.7661 
  2426    57.4150    728(27)           735.1345           74.1245 
  2427    57.4350    694(26)           612.8550           74.4828 
  2428    57.4550    654(26)           564.2393           74.8410 
  2429    57.4750    762(28)           587.6761           75.1993 
  2430    57.4950    802(28)           680.3442           75.5576 
  2431    57.5150    894(30)           825.6771           75.9160 
  2432    57.5350    884(30)           942.6255           76.2743 
  2433    57.5550    786(28)           911.1215           76.6326 
  2434    57.5750    636(25)           740.4373           76.9909 
  2435    57.5950    586(24)           553.6145           77.3492 
  2436    57.6150    464(22)           422.1792           77.7075 
  2437    57.6350    424(21)           351.2966           78.0658 
  2438    57.6550    422(21)           328.9717           78.4241 
  2439    57.6750    414(20)           342.6273           78.7824 
  2440    57.6950    386(20)           370.9062           79.1407 
  2441    57.7150    350(19)           367.7837           79.4990 
  2442    57.7350    278(17)           317.5875           79.8573 
  2443    57.7550    256(16)           256.7941           80.2157 
  2444    57.7750    224(15)           210.0569           80.5740 
  2445    57.7950    198(14)           179.7722           80.9322 
  2446    57.8150    160(13)           161.9378           81.2905 
  2447    57.8350    146(12)           152.5399           81.6488 
  2448    57.8550    170(13)           148.6430           82.0072 
  2449    57.8750    118(11)           148.5912           82.3655 
  2450    57.8950    148(12)           151.4746           82.7238 
  2451    57.9150    148(12)           157.0262           83.0821 
  2452    57.9350    144(12)           165.3088           83.4404 
  2453    57.9550    164(13)           176.6586           83.7987 
  2454    57.9750    178(13)           191.9990           84.1570 
  2455    57.9950    208(14)           213.6396           84.5153 
  2456    58.0150    254(16)           245.6695           84.8736 
  2457    58.0350    266(16)           289.8929           85.2319 
  2458    58.0550    336(18)           329.7814           85.5902 
  2459    58.0750    310(18)           327.8431           85.9485 
  2460    58.0950    294(17)           283.6603           86.3068 
  2461    58.1150    272(16)           235.5384           86.6652 
  2462    58.1350    222(15)           203.8358           87.0234 
  2463    58.1550    190(14)           190.2399           87.3817 
  2464    58.1750    194(14)           192.4324           87.7400 
  2465    58.1950    230(15)           206.6591           88.0984 
  2466    58.2150    206(14)           220.3050           88.4567 
  2467    58.2350    218(15)           210.2308           88.8150 
  2468    58.2550    194(14)           183.9210           89.1733 
  2469    58.2750    160(13)           156.5747           89.5316 
  2470    58.2950    146(12)           136.6591           89.8898 
  2471    58.3150    106(10)           124.0188           90.2482 
  2472    58.3350    128(11)           116.5593           90.6065 
  2473    58.3550    102(10)           112.3488           90.9648 
  2474    58.3750    94(10)           109.9761           91.3231  
  2475    58.3950    124(11)           107.0674           91.6814 
  2476    58.4150    124(11)           104.4016           92.0397 
  2477    58.4350    108(10)           103.6561           92.3980 
  2478    58.4550    94(10)           102.9825           92.7563  
  2479    58.4750    108(10)           102.3745           93.1146 
  2480    58.4950    96(10)           101.8472           93.4729  
  2481    58.5150    74(9)           101.4118           93.8312   
  2482    58.5350    98(10)            99.5474           92.6668  
  2483    58.5550    98(10)           101.8529           91.5023  
  2484    58.5750    90(9)            99.5102           90.3379   
  2485    58.5950    106(10)            98.1192           89.1735 
  2486    58.6150    94(10)            96.7976           88.0090  
  2487    58.6350    100(10)            95.5386           86.8448 
  2488    58.6550    120(11)            94.3359           85.6804 
  2489    58.6750    94(10)            93.1859           84.5159  
  2490    58.6950    100(10)            92.0860           83.3515 
  2491    58.7150    104(10)            93.0581           82.1870 
  2492    58.7350    98(10)            96.3676           81.0226  
  2493    58.7550    96(10)            95.7118           79.8581  
  2494    58.7750    102(10)            95.1274           78.6937 
  2495    58.7950    108(10)            94.6190           77.5295 
  2496    58.8150    106(10)            94.1919           76.3650 
  2497    58.8350    104(10)            93.8534           75.2006 
  2498    58.8550    94(10)            93.6120           74.0361  
  2499    58.8750    110(10)            93.4779           72.8717 
  2500    58.8950    104(10)            95.9744           71.7073 
  2501    58.9150    138(12)            96.2125           70.5428 
  2502    58.9350    90(9)            95.9380           69.3784   
  2503    58.9550    96(10)            96.3938           68.2141  
  2504    58.9750    132(11)            97.2200           67.0497 
  2505    58.9950    136(12)            98.2860           65.8853 
  2506    59.0150    96(10)            99.6314           64.7208  
  2507    59.0350    110(10)           101.3052           63.5564 
  2508    59.0550    128(11)           103.5779           62.3919 
  2509    59.0750    114(11)           106.1207           61.2275 
  2510    59.0950    116(11)           108.9053           60.0631 
  2511    59.1150    126(11)           112.6898           58.8986 
  2512    59.1350    126(11)           117.5074           57.7344 
  2513    59.1550    142(12)           123.6260           56.5699 
  2514    59.1750    104(10)           131.5900           55.4055 
  2515    59.1950    148(12)           143.6487           55.6658 
  2516    59.2150    174(13)           159.5527           55.9260 
  2517    59.2350    178(13)           180.8406           56.1863 
  2518    59.2550    190(14)           209.3184           56.4465 
  2519    59.2750    190(14)           246.8369           56.7068 
  2520    59.2950    236(15)           295.0382           56.9670 
  2521    59.3150    292(17)           355.5342           57.2273 
  2522    59.3350    370(19)           430.8619           57.4875 
  2523    59.3550    482(22)           526.9003           57.7478 
  2524    59.3750    708(27)           656.5757           58.0080 
  2525    59.3950    900(30)           841.7162           58.2683 
  2526    59.4150    1148(34)          1084.0906           58.5286   
  2527    59.4350    1244(35)          1297.4022           58.7888   
  2528    59.4550    1144(34)          1314.1721           59.0490   
  2529    59.4750    1006(32)          1155.6531           59.3093   
  2530    59.4950    982(31)           999.1111           59.5695 
  2531    59.5150    964(31)           934.3228           59.8298 
  2532    59.5350    1052(32)           976.6730           60.0901   
  2533    59.5550    1292(36)          1133.5759           60.3503   
  2534    59.5750    1486(39)          1403.7053           60.6106   
  2535    59.5950    1740(42)          1693.5426           60.8708   
  2536    59.6150    1684(41)          1749.2836           61.1311   
  2537    59.6350    1520(39)          1480.9602           61.3913   
  2538    59.6550    1220(35)          1122.8521           61.6516   
  2539    59.6750    996(32)           853.4087           61.9118 
  2540    59.6950    834(29)           703.7036           62.1721 
  2541    59.7150    768(28)           658.0815           62.4324 
  2542    59.7350    776(28)           698.2003           62.6926 
  2543    59.7550    822(29)           786.5143           62.9529 
  2544    59.7750    800(28)           824.7588           63.2131 
  2545    59.7950    724(27)           732.2797           63.4733 
  2546    59.8150    624(25)           572.0693           63.7336 
  2547    59.8350    460(21)           431.2569           63.9939 
  2548    59.8550    362(19)           334.3828           64.2541 
  2549    59.8750    306(17)           275.5912           64.5144 
  2550    59.8950    252(16)           244.5518           64.7746 
  2551    59.9150    236(15)           231.9614           65.0349 
  2552    59.9350    232(15)           226.9865           65.2952 
  2553    59.9550    236(15)           216.8144           65.5554 
  2554    59.9750    196(14)           199.0029           65.8156 
  2555    59.9950    166(13)           180.9707           66.0759 
  2556    60.0150    150(12)           166.9875           66.3361 
  2557    60.0350    150(12)           157.3722           66.5964 
  2558    60.0550    126(11)           154.0532           66.8567 
  2559    60.0750    140(12)           151.1835           67.1169 
  2560    60.0950    136(12)           150.8813           67.3772 
  2561    60.1150    150(12)           153.0579           67.6374 
  2562    60.1350    140(12)           158.0179           67.8977 
  2563    60.1550    142(12)           166.5603           68.1579 
  2564    60.1750    202(14)           180.1927           68.4182 
  2565    60.1950    224(15)           201.5057           68.6784 
  2566    60.2150    248(16)           235.9849           68.9387 
  2567    60.2350    344(19)           286.8340           69.1989 
  2568    60.2550    438(21)           358.3329           69.4592 
  2569    60.2750    414(20)           433.5944           69.7195 
  2570    60.2950    426(21)           460.8194           69.9797 
  2571    60.3150    422(21)           415.0595           70.2399 
  2572    60.3350    338(18)           340.3661           70.5002 
  2573    60.3550    308(18)           286.6097           70.7605 
  2574    60.3750    280(17)           257.8651           71.0207 
  2575    60.3950    276(17)           251.7076           71.2810 
  2576    60.4150    300(17)           265.1716           71.5412 
  2577    60.4350    286(17)           290.2174           71.8015 
  2578    60.4550    338(18)           302.8532           72.0617 
  2579    60.4750    264(16)           280.9202           72.3220 
  2580    60.4950    256(16)           239.7009           72.5822 
  2581    60.5150    208(14)           197.4038           72.8425 
  2582    60.5350    188(14)           172.4833           73.1027 
  2583    60.5550    176(13)           158.9184           73.3630 
  2584    60.5750    176(13)           150.3881           73.6233 
  2585    60.5950    140(12)           146.6993           73.8835 
  2586    60.6150    140(12)           145.5948           74.1437 
  2587    60.6350    152(12)           144.0618           74.4040 
  2588    60.6550    126(11)           141.2778           74.6642 
  2589    60.6750    144(12)           136.9927           74.6541 
  2590    60.6950    140(12)           136.6685           74.6438 
  2591    60.7150    134(12)           140.1133           74.6336 
  2592    60.7350    134(12)           145.2666           74.6234 
  2593    60.7550    142(12)           153.2753           74.6131 
  2594    60.7750    158(13)           164.3650           74.6029 
  2595    60.7950    190(14)           178.4467           74.5927 
  2596    60.8150    226(15)           196.3537           74.5825 
  2597    60.8350    270(16)           221.4527           74.5722 
  2598    60.8550    324(18)           258.6458           74.5620 
  2599    60.8750    342(18)           315.2699           74.5518 
  2600    60.8950    474(22)           400.8896           74.5415 
  2601    60.9150    616(25)           524.6372           74.5313 
  2602    60.9350    704(27)           673.9227           74.5211 
  2603    60.9550    840(29)           774.8436           74.5108 
  2604    60.9750    802(28)           741.1310           74.5006 
  2605    60.9950    724(27)           615.8192           74.4904 
  2606    61.0150    584(24)           496.8929           74.4801 
  2607    61.0350    482(22)           422.7608           74.4699 
  2608    61.0550    390(20)           392.7170           74.4597 
  2609    61.0750    390(20)           401.8899           74.4495 
  2610    61.0950    376(19)           442.1749           74.4392 
  2611    61.1150    458(21)           484.8947           74.4290 
  2612    61.1350    444(21)           478.0701           74.4188 
  2613    61.1550    388(20)           412.8080           74.4085 
  2614    61.1750    330(18)           335.4074           74.3983 
  2615    61.1950    246(16)           275.4930           74.3881 
  2616    61.2150    232(15)           233.9456           74.3778 
  2617    61.2350    164(13)           208.4327           74.3676 
  2618    61.2550    152(12)           193.1534           74.3574 
  2619    61.2750    158(13)           185.3315           74.3472 
  2620    61.2950    162(13)           183.5959           74.3369 
  2621    61.3150    172(13)           187.6568           74.3267 
  2622    61.3350    188(14)           198.2268           74.3165 
  2623    61.3550    238(15)           218.1159           74.3062 
  2624    61.3750    270(16)           248.4574           74.2960 
  2625    61.3950    334(18)           297.2353           74.2858 
  2626    61.4150    460(21)           371.0362           74.2755 
  2627    61.4350    484(22)           470.5492           74.2653 
  2628    61.4550    578(24)           564.6317           74.2551 
  2629    61.4750    508(23)           583.4454           74.2449 
  2630    61.4950    488(22)           511.9241           74.2346 
  2631    61.5150    420(20)           418.0793           74.2244 
  2632    61.5350    408(20)           349.9548           74.2142 
  2633    61.5550    372(19)           313.3860           74.2039 
  2634    61.5750    384(20)           306.0062           74.1937 
  2635    61.5950    408(20)           323.9477           74.1835 
  2636    61.6150    364(19)           356.6512           74.1732 
  2637    61.6350    360(19)           373.3676           74.1630 
  2638    61.6550    314(18)           344.8807           74.1528 
  2639    61.6750    272(16)           289.1739           74.1425 
  2640    61.6950    260(16)           238.1821           74.1323 
  2641    61.7150    216(15)           201.0783           74.1221 
  2642    61.7350    210(14)           176.1956           74.1119 
  2643    61.7550    174(13)           159.8017           74.1016 
  2644    61.7750    164(13)           149.1992           74.0914 
  2645    61.7950    128(11)           142.7709           74.0812 
  2646    61.8150    152(12)           139.6835           74.0709 
  2647    61.8350    140(12)           139.6992           74.0607 
  2648    61.8550    152(12)           143.1795           74.0505 
  2649    61.8750    138(12)           150.9183           74.0402 
  2650    61.8950    158(13)           162.0673           74.0300 
  2651    61.9150    162(13)           183.2554           74.0198 
  2652    61.9350    214(15)           209.9993           74.0096 
  2653    61.9550    218(15)           229.7446           73.9993 
  2654    61.9750    268(16)           225.7053           73.9891 
  2655    61.9950    228(15)           203.2354           73.9789 
  2656    62.0150    172(13)           180.6829           73.9686 
  2657    62.0350    178(13)           166.3359           73.9584 
  2658    62.0550    158(13)           159.5033           73.9482 
  2659    62.0750    148(12)           161.8970           73.9379 
  2660    62.0950    162(13)           171.2325           73.9277 
  2661    62.1150    178(13)           183.8530           73.9175 
  2662    62.1350    196(14)           191.0872           73.9072 
  2663    62.1550    174(13)           188.6082           73.8970 
  2664    62.1750    196(14)           184.4557           73.8868 
  2665    62.1950    216(15)           187.2865           73.8766 
  2666    62.2150    240(15)           201.1331           73.8663 
  2667    62.2350    220(15)           228.6873           73.8561 
  2668    62.2550    284(17)           271.2665           73.8459 
  2669    62.2750    350(19)           320.5519           73.8356 
  2670    62.2950    346(19)           348.0846           73.8254 
  2671    62.3150    330(18)           330.8354           73.8152 
  2672    62.3350    290(17)           291.9589           73.8049 
  2673    62.3550    278(17)           258.0476           73.7947 
  2674    62.3750    286(17)           242.4976           73.7845 
  2675    62.3950    274(17)           246.4779           73.7743 
  2676    62.4150    254(16)           268.2260           73.7640 
  2677    62.4350    272(16)           307.8997           73.7538 
  2678    62.4550    336(18)           344.8333           73.7436 
  2679    62.4750    304(17)           345.2146           73.7333 
  2680    62.4950    262(16)           305.1586           73.7231 
  2681    62.5150    254(16)           257.1070           73.7129 
  2682    62.5350    236(15)           220.3231           73.7026 
  2683    62.5550    252(16)           199.1242           73.6924 
  2684    62.5750    208(14)           190.6076           73.6822 
  2685    62.5950    222(15)           194.1308           73.6720 
  2686    62.6150    204(14)           203.3695           73.6617 
  2687    62.6350    176(13)           205.9728           73.6515 
  2688    62.6550    182(13)           192.5591           73.6413 
  2689    62.6750    164(13)           170.7516           73.6310 
  2690    62.6950    134(12)           151.2724           73.6208 
  2691    62.7150    138(12)           137.6428           73.6106 
  2692    62.7350    142(12)           129.2209           73.6003 
  2693    62.7550    130(11)           124.8032           73.5901 
  2694    62.7750    142(12)           123.1875           73.5799 
  2695    62.7950    134(12)           122.3858           73.5696 
  2696    62.8150    136(12)           120.2410           73.5594 
  2697    62.8350    106(10)           116.0220           73.5492 
  2698    62.8550    118(11)           112.0001           73.5390 
  2699    62.8750    112(11)           109.1977           73.5287 
  2700    62.8950    122(11)           107.6220           73.5185 
  2701    62.9150    128(11)           106.5672           73.5083 
  2702    62.9350    116(11)           106.8001           73.4980 
  2703    62.9550    102(10)           107.7304           73.4878 
  2704    62.9750    120(11)           109.5116           73.6588 
  2705    62.9950    102(10)           112.1644           73.8297 
  2706    63.0150    106(10)           115.4468           74.0007 
  2707    63.0350    122(11)           119.6740           74.1717 
  2708    63.0550    134(12)           125.0796           74.3427 
  2709    63.0750    144(12)           131.8155           74.5136 
  2710    63.0950    116(11)           140.7452           74.6846 
  2711    63.1150    128(11)           152.5201           74.8556 
  2712    63.1350    154(12)           168.2711           75.0265 
  2713    63.1550    172(13)           189.8250           75.1975 
  2714    63.1750    228(15)           220.0830           75.3685 
  2715    63.1950    310(18)           263.6404           75.5395 
  2716    63.2150    380(19)           327.3864           75.7104 
  2717    63.2350    482(22)           419.2194           75.8814 
  2718    63.2550    560(24)           539.0620           76.0524 
  2719    63.2750    540(23)           653.5804           76.2234 
  2720    63.2950    598(24)           686.1046           76.3943 
  2721    63.3150    518(23)           613.4750           76.5653 
  2722    63.3350    436(21)           508.5943           76.7363 
  2723    63.3550    440(21)           429.6328           76.9072 
  2724    63.3750    452(21)           390.0844           77.0782 
  2725    63.3950    462(21)           388.0447           77.2492 
  2726    63.4150    476(22)           419.1854           77.4202 
  2727    63.4350    490(22)           472.0303           77.5911 
  2728    63.4550    466(22)           509.4961           77.7621 
  2729    63.4750    472(22)           487.2658           77.9331 
  2730    63.4950    380(19)           414.1271           78.1040 
  2731    63.5150    348(19)           336.3513           78.2750 
  2732    63.5350    284(17)           277.6156           78.4460 
  2733    63.5550    264(16)           239.2489           78.6170 
  2734    63.5750    258(16)           216.7580           78.7879 
  2735    63.5950    198(14)           205.1546           78.9589 
  2736    63.6150    210(14)           199.2985           79.1299 
  2737    63.6350    202(14)           191.6206           79.3008 
  2738    63.6550    176(13)           180.3815           79.4718 
  2739    63.6750    166(13)           170.5395           79.6428 
  2740    63.6950    204(14)           166.0405           79.8138 
  2741    63.7150    178(13)           168.2252           79.9847 
  2742    63.7350    202(14)           177.3032           80.1557 
  2743    63.7550    204(14)           190.9176           80.3267 
  2744    63.7750    224(15)           201.2447           80.4977 
  2745    63.7950    196(14)           195.5058           80.6686 
  2746    63.8150    168(13)           178.3342           80.8396 
  2747    63.8350    150(12)           161.1251           81.0106 
  2748    63.8550    144(12)           149.1838           81.1815 
  2749    63.8750    146(12)           142.9008           81.3525 
  2750    63.8950    172(13)           141.6361           81.5235 
  2751    63.9150    144(12)           144.7331           81.6945 
  2752    63.9350    158(13)           150.3056           81.8654 
  2753    63.9550    134(12)           153.8534           82.0364 
  2754    63.9750    134(12)           149.4580           82.2074 
  2755    63.9950    136(12)           140.3529           82.3784 
  2756    64.0150    150(12)           131.8650           82.5493 
  2757    64.0350    104(10)           126.0284           82.7202 
  2758    64.0550    116(11)           122.1899           82.3430 
  2759    64.0750    110(10)           120.4139           81.9656 
  2760    64.0950    118(11)           120.4481           81.5881 
  2761    64.1150    112(11)           122.1521           81.2108 
  2762    64.1350    110(10)           125.8291           80.8333 
  2763    64.1550    118(11)           132.0709           80.4560 
  2764    64.1750    152(12)           141.9423           80.0785 
  2765    64.1950    162(13)           157.0827           79.7011 
  2766    64.2150    190(14)           179.4538           79.3238 
  2767    64.2350    208(14)           209.1706           78.9463 
  2768    64.2550    202(14)           237.0799           78.5690 
  2769    64.2750    206(14)           246.5048           78.1915 
  2770    64.2950    186(14)           228.6958           77.8142 
  2771    64.3150    156(12)           200.5013           77.4367 
  2772    64.3350    184(14)           177.5187           77.0593 
  2773    64.3550    172(13)           163.8273           76.6818 
  2774    64.3750    168(13)           158.8808           76.3045 
  2775    64.3950    178(13)           161.7059           75.9272 
  2776    64.4150    192(14)           171.2971           75.5497 
  2777    64.4350    168(13)           180.6503           75.1723 
  2778    64.4550    166(13)           181.9227           74.7948 
  2779    64.4750    174(13)           170.8756           74.4175 
  2780    64.4950    164(13)           155.8244           74.0400 
  2781    64.5150    134(12)           143.9294           73.6627 
  2782    64.5350    128(11)           136.7934           73.2853 
  2783    64.5550    138(12)           133.8742           72.9078 
  2784    64.5750    144(12)           134.5660           72.5305 
  2785    64.5950    142(12)           138.9733           72.1530 
  2786    64.6150    168(13)           146.9117           71.7757 
  2787    64.6350    194(14)           160.0224           71.3982 
  2788    64.6550    200(14)           180.1854           71.0209 
  2789    64.6750    232(15)           210.5912           70.6434 
  2790    64.6950    284(17)           255.0326           70.2660 
  2791    64.7150    360(19)           314.0099           69.8887 
  2792    64.7350    422(21)           372.8871           69.5112 
  2793    64.7550    454(21)           395.1412           69.1339 
  2794    64.7750    430(21)           363.5570           68.7564 
  2795    64.7950    382(20)           308.0536           68.3790 
  2796    64.8150    298(17)           260.7733           68.0015 
  2797    64.8350    260(16)           231.5021           67.6242 
  2798    64.8550    248(16)           219.5620           67.2467 
  2799    64.8750    220(15)           223.1464           66.8694 
  2800    64.8950    214(15)           240.5460           66.4920 
  2801    64.9150    262(16)           260.8873           66.1145 
  2802    64.9350    270(16)           266.2186           65.7372 
  2803    64.9550    248(16)           246.6187           65.3597 
  2804    64.9750    244(16)           215.7150           64.9824 
  2805    64.9950    200(14)           189.2032           64.6049 
  2806    65.0150    178(13)           171.8227           64.2275 
  2807    65.0350    152(12)           162.7963           63.8502 
  2808    65.0550    158(13)           160.2065           63.4727 
  2809    65.0750    162(13)           162.2487           63.0954 
  2810    65.0950    166(13)           166.1565           62.7179 
  2811    65.1150    160(13)           173.4888           62.3406 
  2812    65.1350    192(14)           187.4640           61.9631 
  2813    65.1550    210(14)           211.5734           61.5857 
  2814    65.1750    270(16)           249.5246           61.2082 
  2815    65.1950    328(18)           305.9135           60.8309 
  2816    65.2150    398(20)           367.4739           60.4536 
  2817    65.2350    448(21)           406.6978           60.0761 
  2818    65.2550    384(20)           394.2504           59.6987 
  2819    65.2750    346(19)           348.3918           59.3212 
  2820    65.2950    322(18)           304.7861           58.9439 
  2821    65.3150    276(17)           280.7466           58.5664 
  2822    65.3350    256(16)           279.4703           58.1891 
  2823    65.3550    318(18)           300.2104           57.8116 
  2824    65.3750    298(17)           338.9644           57.4342 
  2825    65.3950    324(18)           374.9197           57.0569 
  2826    65.4150    384(20)           380.6755           56.6794 
  2827    65.4350    306(17)           345.9890           56.3021 
  2828    65.4550    292(17)           292.7015           55.9246 
  2829    65.4750    232(15)           245.2565           55.5473 
  2830    65.4950    202(14)           212.5381           55.1698 
  2831    65.5150    178(13)           194.1631           54.7924 
  2832    65.5350    162(13)           187.1160           54.4151 
  2833    65.5550    164(13)           187.7576           54.0376 
  2834    65.5750    170(13)           188.6180           53.6603 
  2835    65.5950    172(13)           181.2053           53.2828 
  2836    65.6150    146(12)           166.3885           52.9054 
  2837    65.6350    150(12)           151.6791           52.5279 
  2838    65.6550    128(11)           141.2091           52.1506 
  2839    65.6750    130(11)           135.3661           51.7731 
  2840    65.6950    114(11)           133.6412           51.3958 
  2841    65.7150    160(13)           136.1953           51.7474 
  2842    65.7350    142(12)           142.4703           52.0992 
  2843    65.7550    148(12)           151.9954           52.4509 
  2844    65.7750    198(14)           168.4567           52.8027 
  2845    65.7950    228(15)           192.9990           53.1544 
  2846    65.8150    264(16)           228.9984           53.5062 
  2847    65.8350    368(19)           279.5896           53.8578 
  2848    65.8550    434(21)           341.9406           54.2096 
  2849    65.8750    408(20)           395.0358           54.5613 
  2850    65.8950    414(20)           404.5763           54.9130 
  2851    65.9150    382(20)           367.6727           55.2648 
  2852    65.9350    310(18)           317.9891           55.6164 
  2853    65.9550    304(17)           281.7720           55.9682 
  2854    65.9750    296(17)           264.4857           56.3199 
  2855    65.9950    310(18)           265.3502           56.6717 
  2856    66.0150    302(17)           283.1326           57.0233 
  2857    66.0350    314(18)           315.2986           57.3750 
  2858    66.0550    340(18)           352.7662           57.7268 
  2859    66.0750    350(19)           379.6311           58.0785 
  2860    66.0950    442(21)           392.4962           58.4303 
  2861    66.1150    438(21)           411.0539           58.7819 
  2862    66.1350    578(24)           456.7213           59.1337 
  2863    66.1550    650(25)           540.7009           59.4854 
  2864    66.1750    720(27)           658.5229           59.8372 
  2865    66.1950    712(27)           767.8707           60.1889 
  2866    66.2150    682(26)           790.1027           60.5405 
  2867    66.2350    608(25)           703.9738           60.8923 
  2868    66.2550    542(23)           578.5247           61.2440 
  2869    66.2750    476(22)           476.3753           61.5958 
  2870    66.2950    456(21)           412.8066           61.9475 
  2871    66.3150    454(21)           385.6029           62.2993 
  2872    66.3350    448(21)           390.7349           62.6509 
  2873    66.3550    458(21)           422.9399           63.0027 
  2874    66.3750    420(20)           464.8297           63.3544 
  2875    66.3950    382(20)           478.3473           63.7061 
  2876    66.4150    380(19)           438.0217           64.0579 
  2877    66.4350    274(17)           369.1891           64.4095 
  2878    66.4550    316(18)           309.6098           64.7613 
  2879    66.4750    278(17)           265.9068           65.1130 
  2880    66.4950    260(16)           238.1499           65.4648 
  2881    66.5150    238(15)           218.3732           65.8164 
  2882    66.5350    248(16)           198.6414           66.1681 
  2883    66.5550    194(14)           177.9945           66.5199 
  2884    66.5750    158(13)           160.0275           66.8716 
  2885    66.5950    170(13)           146.2531           67.2234 
  2886    66.6150    126(11)           136.9446           67.5750 
  2887    66.6350    128(11)           132.4079           67.9268 
  2888    66.6550    134(12)           129.6171           68.2785 
  2889    66.6750    132(11)           129.0662           68.6303 
  2890    66.6950    96(10)           128.9953           68.9820  
  2891    66.7150    126(11)           126.6716           69.3336 
  2892    66.7350    142(12)           121.3892           69.6854 
  2893    66.7550    126(11)           116.2830           70.0371 
  2894    66.7750    134(12)           111.1831           70.3889 
  2895    66.7950    120(11)           107.4038           70.7406 
  2896    66.8150    126(11)           104.7204           71.0924 
  2897    66.8350    110(10)           102.8493           71.4440 
  2898    66.8550    112(11)           101.5717           71.7958 
  2899    66.8750    122(11)           100.7417           72.1475 
  2900    66.8950    112(11)           100.1637           72.4991 
  2901    66.9150    110(10)            99.6477           72.8509 
  2902    66.9350    118(11)           100.0251           73.2026 
  2903    66.9550    94(10)           100.6282           73.5544  
  2904    66.9750    86(9)           101.2130           73.9061   
  2905    66.9950    110(10)           101.5456           73.7960 
  2906    67.0150    100(10)           102.0915           73.6860 
  2907    67.0350    116(11)           102.8619           73.5759 
  2908    67.0550    116(11)           103.8757           73.4659 
  2909    67.0750    122(11)           105.1618           73.3558 
  2910    67.0950    98(10)           106.2485           73.2458  
  2911    67.1150    100(10)           108.5100           73.1357 
  2912    67.1350    110(10)           110.9093           73.0257 
  2913    67.1550    110(10)           113.8092           72.9156 
  2914    67.1750    122(11)           117.3225           72.8056 
  2915    67.1950    144(12)           121.5938           72.6955 
  2916    67.2150    134(12)           126.8233           72.5855 
  2917    67.2350    128(11)           130.7812           72.4754 
  2918    67.2550    128(11)           138.9470           72.3654 
  2919    67.2750    136(12)           149.2613           72.2553 
  2920    67.2950    136(12)           162.4980           72.1453 
  2921    67.3150    152(12)           179.8256           72.0352 
  2922    67.3350    198(14)           202.9793           71.9252 
  2923    67.3550    202(14)           234.6553           71.8151 
  2924    67.3750    258(16)           278.9213           71.7051 
  2925    67.3950    370(19)           341.7664           71.5950 
  2926    67.4150    464(22)           430.5555           71.4850 
  2927    67.4350    586(24)           547.3649           71.3749 
  2928    67.4550    718(27)           676.5413           71.2649 
  2929    67.4750    780(28)           756.8514           71.1548 
  2930    67.4950    814(29)           730.9360           71.0448 
  2931    67.5150    718(27)           628.6907           70.9347 
  2932    67.5350    566(24)           521.9850           70.8247 
  2933    67.5550    436(21)           445.4246           70.7146 
  2934    67.5750    340(18)           404.7707           70.6046 
  2935    67.5950    342(18)           396.6141           70.4945 
  2936    67.6150    336(18)           417.8544           70.3845 
  2937    67.6350    384(20)           462.1295           70.2744 
  2938    67.6550    444(21)           508.1820           70.1644 
  2939    67.6750    436(21)           520.3297           70.0543 
  2940    67.6950    494(22)           489.0553           69.9443 
  2941    67.7150    444(21)           446.4221           69.8343 
  2942    67.7350    410(20)           422.6354           69.7242 
  2943    67.7550    392(20)           425.4375           69.6142 
  2944    67.7750    376(19)           444.4659           69.5041 
  2945    67.7950    390(20)           452.2927           69.3941 
  2946    67.8150    354(19)           427.2419           69.2840 
  2947    67.8350    334(18)           381.8532           69.1739 
  2948    67.8550    324(18)           342.3838           69.0639 
  2949    67.8750    312(18)           321.5340           68.9538 
  2950    67.8950    362(19)           322.4383           68.8438 
  2951    67.9150    414(20)           344.4859           68.7337 
  2952    67.9350    388(20)           381.7849           68.6237 
  2953    67.9550    354(19)           416.1462           68.5136 
  2954    67.9750    374(19)           422.2816           68.4036 
  2955    67.9950    378(19)           391.9716           68.2935 
  2956    68.0150    330(18)           340.6718           68.1835 
  2957    68.0350    272(16)           290.5457           68.0735 
  2958    68.0550    260(16)           253.2581           67.9634 
  2959    68.0750    278(17)           230.9961           67.8534 
  2960    68.0950    278(17)           221.7625           67.7433 
  2961    68.1150    246(16)           221.8822           67.6333 
  2962    68.1350    242(16)           224.4941           67.5232 
  2963    68.1550    228(15)           220.1105           67.4132 
  2964    68.1750    212(15)           202.8619           67.3031 
  2965    68.1950    176(13)           180.0003           67.1930 
  2966    68.2150    188(14)           159.4908           67.0830 
  2967    68.2350    156(12)           143.9700           66.9729 
  2968    68.2550    126(11)           133.0010           66.8629 
  2969    68.2750    130(11)           125.4488           66.7528 
  2970    68.2950    128(11)           120.2023           66.6428 
  2971    68.3150    122(11)           116.2161           66.5327 
  2972    68.3350    108(10)           113.0048           66.4227 
  2973    68.3550    112(11)           110.7125           66.4080 
  2974    68.3750    114(11)           109.2542           66.3934 
  2975    68.3950    112(11)           108.9142           66.3787 
  2976    68.4150    108(10)           109.7658           66.3640 
  2977    68.4350    108(10)           111.9679           66.3493 
  2978    68.4550    132(11)           115.8463           66.3347 
  2979    68.4750    134(12)           121.9590           66.3200 
  2980    68.4950    152(12)           131.1883           66.3053 
  2981    68.5150    148(12)           144.7132           66.2906 
  2982    68.5350    196(14)           161.1098           66.2760 
  2983    68.5550    174(13)           184.1173           66.2613 
  2984    68.5750    234(15)           204.0533           66.2466 
  2985    68.5950    194(14)           209.3346           66.2319 
  2986    68.6150    198(14)           197.6982           66.2173 
  2987    68.6350    166(13)           179.6905           66.2026 
  2988    68.6550    166(13)           165.4604           66.1879 
  2989    68.6750    174(13)           158.4688           66.1732 
  2990    68.6950    150(12)           158.9694           66.1586 
  2991    68.7150    178(13)           166.2844           66.1439 
  2992    68.7350    140(12)           177.1841           66.1292 
  2993    68.7550    186(14)           189.4704           66.1145 
  2994    68.7750    198(14)           196.2999           66.0999 
  2995    68.7950    228(15)           195.1886           66.0852 
  2996    68.8150    186(14)           190.3593           66.0705 
  2997    68.8350    208(14)           189.3110           66.0558 
  2998    68.8550    228(15)           195.5699           66.0412 
  2999    68.8750    240(15)           209.7478           66.0265 
  3000    68.8950    256(16)           222.2898           66.0118 
  3001    68.9150    242(16)           221.5356           65.9971 
  3002    68.9350    228(15)           206.2804           65.9825 
  3003    68.9550    200(14)           185.7881           65.9678 
  3004    68.9750    188(14)           167.8350           65.9531 
  3005    68.9950    190(14)           155.7507           65.9384 
  3006    69.0150    180(13)           149.5734           65.9238 
  3007    69.0350    168(13)           150.4347           65.9091 
  3008    69.0550    152(12)           156.6064           65.8944 
  3009    69.0750    174(13)           167.1712           65.8797 
  3010    69.0950    188(14)           177.1006           65.8651 
  3011    69.1150    176(13)           182.3327           65.8504 
  3012    69.1350    188(14)           185.7165           65.8357 
  3013    69.1550    202(14)           194.0521           65.8210 
  3014    69.1750    186(14)           210.5504           65.8064 
  3015    69.1950    232(15)           230.8773           65.7917 
  3016    69.2150    240(15)           241.2098           65.7770 
  3017    69.2350    198(14)           230.6725           65.7623 
  3018    69.2550    200(14)           205.0924           65.7477 
  3019    69.2750    188(14)           178.7499           65.7330 
  3020    69.2950    156(12)           159.1171           65.7183 
  3021    69.3150    144(12)           147.3092           65.7036 
  3022    69.3350    140(12)           142.5943           65.6890 
  3023    69.3550    124(11)           144.1932           65.6743 
  3024    69.3750    162(13)           151.5282           65.6596 
  3025    69.3950    146(12)           159.5761           65.6450 
  3026    69.4150    162(13)           161.6512           65.6303 
  3027    69.4350    158(13)           153.1649           65.6156 
  3028    69.4550    126(11)           138.4052           65.6009 
  3029    69.4750    144(12)           124.0317           65.5863 
  3030    69.4950    114(11)           112.8820           65.5716 
  3031    69.5150    102(10)           105.0365           65.5569 
  3032    69.5350    86(9)           100.4426           65.5422   
  3033    69.5550    122(11)            98.0787           66.3145 
  3034    69.5750    96(10)            97.7497           67.0868  
  3035    69.5950    118(11)            98.7175           67.8594 
  3036    69.6150    104(10)           101.3922           68.6318 
  3037    69.6350    110(10)           105.8659           69.4044 
  3038    69.6550    132(11)           111.4687           70.1767 
  3039    69.6750    148(12)           116.0848           70.9493 
  3040    69.6950    116(11)           116.9073           71.7216 
  3041    69.7150    108(10)           113.4249           72.4939 
  3042    69.7350    114(11)           108.1088           73.2665 
  3043    69.7550    128(11)           103.7071           74.0388 
  3044    69.7750    108(10)           101.0106           74.8114 
  3045    69.7950    102(10)            99.9699           75.5837 
  3046    69.8150    102(10)           100.4090           76.3563 
  3047    69.8350    108(10)           102.0515           77.1286 
  3048    69.8550    102(10)           104.4403           77.9012 
  3049    69.8750    100(10)           106.6841           78.6735 
  3050    69.8950    110(10)           106.9326           79.4459 
  3051    69.9150    96(10)           105.0751           80.2185  
  3052    69.9350    102(10)           102.5864           80.9908 
  3053    69.9550    90(9)           100.5965           81.7634   
  3054    69.9750    86(9)            99.3090           82.5357   
  3055    69.9950    106(10)            98.4314           83.3083 
  3056    70.0150    106(10)            98.4147           84.0806 
  3057    70.0350    108(10)            98.7267           84.8529 
  3058    70.0550    104(10)            99.3891           85.6255 
  3059    70.0750    82(9)           100.2963           86.3978   
  3060    70.0950    88(9)           100.1369           85.8851   
  3061    70.1150    106(10)           100.1865           85.3722 
  3062    70.1350    106(10)           101.5387           84.8590 
  3063    70.1550    110(10)           102.0784           84.3461 
  3064    70.1750    96(10)           102.8517           83.8329  
  3065    70.1950    98(10)           103.8155           83.3200  
  3066    70.2150    108(10)           105.3454           82.8070 
  3067    70.2350    118(11)           107.3704           82.2938 
  3068    70.2550    114(11)           110.0333           81.7809 
  3069    70.2750    116(11)           113.5431           81.2677 
  3070    70.2950    134(12)           118.4905           80.7548 
  3071    70.3150    114(11)           124.4255           80.2416 
  3072    70.3350    132(11)           133.4980           79.7287 
  3073    70.3550    152(12)           145.2875           79.2155 
  3074    70.3750    158(13)           161.6982           78.7025 
  3075    70.3950    186(14)           184.4245           78.1896 
  3076    70.4150    228(15)           214.4614           77.6764 
  3077    70.4350    246(16)           249.3952           77.1635 
  3078    70.4550    284(17)           276.7428           76.6503 
  3079    70.4750    296(17)           282.9005           76.1374 
  3080    70.4950    272(16)           269.3109           75.6242 
  3081    70.5150    260(16)           251.5325           75.1112 
  3082    70.5350    268(16)           242.8009           74.5983 
  3083    70.5550    286(17)           247.7834           74.0851 
  3084    70.5750    288(17)           266.8519           73.5722 
  3085    70.5950    338(18)           295.7166           73.0590 
  3086    70.6150    308(18)           321.8473           72.5461 
  3087    70.6350    344(19)           330.0066           72.0329 
  3088    70.6550    316(18)           316.0715           71.5199 
  3089    70.6750    302(17)           287.3174           71.0068 
  3090    70.6950    272(16)           253.0786           70.4938 
  3091    70.7150    218(15)           222.7867           69.9809 
  3092    70.7350    172(13)           202.9783           69.4677 
  3093    70.7550    208(14)           191.9290           68.9548 
  3094    70.7750    188(14)           189.5450           68.4416 
  3095    70.7950    190(14)           192.9866           67.9286 
  3096    70.8150    174(13)           195.5022           67.4155 
  3097    70.8350    212(15)           189.4492           66.9025 
  3098    70.8550    162(13)           174.6077           66.3896 
  3099    70.8750    178(13)           157.5943           65.8764 
  3100    70.8950    148(12)           143.3268           65.3634 
  3101    70.9150    130(11)           132.9426           64.8503 
  3102    70.9350    134(12)           126.1967           64.3373 
  3103    70.9550    122(11)           122.2706           63.8242 
  3104    70.9750    116(11)           120.0397           63.3112 
  3105    70.9950    102(10)           119.5115           62.7981 
  3106    71.0150    136(12)           120.6829           62.2851 
  3107    71.0350    114(11)           123.5424           61.7722 
  3108    71.0550    128(11)           128.3253           61.2590 
  3109    71.0750    148(12)           135.4788           60.7460 
  3110    71.0950    148(12)           145.7528           60.2329 
  3111    71.1150    190(14)           160.3015           59.7199 
  3112    71.1350    206(14)           180.8736           59.2068 
  3113    71.1550    242(16)           209.8361           58.6938 
  3114    71.1750    252(16)           249.7099           58.1807 
  3115    71.1950    302(17)           301.7165           57.6677 
  3116    71.2150    366(19)           354.2315           57.1547 
  3117    71.2350    432(21)           385.8740           56.6416 
  3118    71.2550    398(20)           378.9137           56.1286 
  3119    71.2750    412(20)           345.7191           55.6155 
  3120    71.2950    350(19)           312.2679           55.1025 
  3121    71.3150    322(18)           293.3888           54.5894 
  3122    71.3350    318(18)           292.9477           54.0764 
  3123    71.3550    312(18)           309.8834           53.5634 
  3124    71.3750    344(19)           338.5880           53.0503 
  3125    71.3950    384(20)           367.7440           52.5373 
  3126    71.4150    408(20)           384.2644           52.0242 
  3127    71.4350    386(20)           384.6631           51.5112 
  3128    71.4550    376(19)           370.2165           50.9980 
  3129    71.4750    370(19)           350.4332           50.4851 
  3130    71.4950    320(18)           338.9525           49.9719 
  3131    71.5150    312(18)           340.4170           49.4590 
  3132    71.5350    348(19)           346.0639           48.9460 
  3133    71.5550    312(18)           341.5768           48.4329 
  3134    71.5750    316(18)           322.9066           47.9199 
  3135    71.5950    302(17)           298.1818           47.4067 
  3136    71.6150    266(16)           271.3172           46.8938 
  3137    71.6350    238(15)           246.5514           46.3806 
  3138    71.6550    248(16)           229.2884           45.8677 
  3139    71.6750    210(14)           221.7480           45.3545 
  3140    71.6950    208(14)           224.9149           44.8416 
  3141    71.7150    176(13)           237.5871           44.3286 
  3142    71.7350    222(15)           256.0492           44.4862 
  3143    71.7550    246(16)           275.2790           44.6441 
  3144    71.7750    314(18)           294.2054           44.8020 
  3145    71.7950    334(18)           321.0821           44.9598 
  3146    71.8150    360(19)           362.2978           45.1177 
  3147    71.8350    468(22)           411.9268           45.2755 
  3148    71.8550    444(21)           446.2203           45.4334 
  3149    71.8750    428(21)           437.3500           45.5913 
  3150    71.8950    344(19)           389.4751           45.7491 
  3151    71.9150    348(19)           331.4407           45.9070 
  3152    71.9350    320(18)           283.6897           46.0648 
  3153    71.9550    244(16)           252.5489           46.2227 
  3154    71.9750    240(15)           237.0310           46.3806 
  3155    71.9950    266(16)           235.5463           46.5384 
  3156    72.0150    264(16)           246.5838           46.6963 
  3157    72.0350    222(15)           266.3804           46.8541 
  3158    72.0550    262(16)           284.5795           47.0120 
  3159    72.0750    244(16)           286.0665           47.1698 
  3160    72.0950    248(16)           267.6189           47.3277 
  3161    72.1150    254(16)           239.1484           47.4856 
  3162    72.1350    222(15)           214.3189           47.6435 
  3163    72.1550    178(13)           198.0986           47.8013 
  3164    72.1750    198(14)           190.9160           47.9592 
  3165    72.1950    196(14)           192.3705           48.1170 
  3166    72.2150    220(15)           202.6831           48.2749 
  3167    72.2350    294(17)           223.1359           48.4328 
  3168    72.2550    344(19)           257.1116           48.5906 
  3169    72.2750    392(20)           303.6716           48.7485 
  3170    72.2950    442(21)           360.0420           48.9063 
  3171    72.3150    424(21)           409.1202           49.0642 
  3172    72.3350    376(19)           421.5754           49.2221 
  3173    72.3550    368(19)           389.4338           49.3799 
  3174    72.3750    320(18)           335.1460           49.5378 
  3175    72.3950    304(17)           286.0797           49.6956 
  3176    72.4150    314(18)           251.2026           49.8535 
  3177    72.4350    314(18)           231.3718           50.0114 
  3178    72.4550    280(17)           225.7751           50.1692 
  3179    72.4750    276(17)           231.9076           50.3271 
  3180    72.4950    300(17)           248.2097           50.4850 
  3181    72.5150    264(16)           267.9522           50.6428 
  3182    72.5350    274(17)           277.0284           50.8006 
  3183    72.5550    262(16)           265.6514           50.9585 
  3184    72.5750    226(15)           238.5488           51.1164 
  3185    72.5950    210(14)           210.4707           51.2743 
  3186    72.6150    186(14)           188.7923           51.4321 
  3187    72.6350    192(14)           175.1549           51.5900 
  3188    72.6550    180(13)           169.0308           51.7478 
  3189    72.6750    236(15)           169.3181           51.9057 
  3190    72.6950    228(15)           177.5182           52.0636 
  3191    72.7150    224(15)           193.3162           52.2214 
  3192    72.7350    260(16)           216.9680           52.3793 
  3193    72.7550    306(17)           245.8865           52.5371 
  3194    72.7750    288(17)           269.2819           52.6950 
  3195    72.7950    290(17)           272.4969           52.8529 
  3196    72.8150    258(16)           253.1486           53.0108 
  3197    72.8350    240(15)           224.4992           53.1686 
  3198    72.8550    230(15)           199.3595           53.3264 
  3199    72.8750    188(14)           181.9009           53.4843 
  3200    72.8950    186(14)           172.4686           53.6422 
  3201    72.9150    176(13)           170.6774           53.8000 
  3202    72.9350    194(14)           175.6944           53.9579 
  3203    72.9550    194(14)           186.3557           54.1158 
  3204    72.9750    244(16)           199.0103           54.2736 
  3205    72.9950    186(14)           206.3953           54.4315 
  3206    73.0150    180(13)           202.6991           54.5893 
  3207    73.0350    190(14)           192.7180           54.7472 
  3208    73.0550    186(14)           183.1611           54.9051 
  3209    73.0750    172(13)           178.1486           55.0629 
  3210    73.0950    172(13)           178.9434           55.2208 
  3211    73.1150    188(14)           185.7987           55.3786 
  3212    73.1350    220(15)           199.5111           55.5365 
  3213    73.1550    264(16)           221.6935           55.6944 
  3214    73.1750    348(19)           254.5547           55.8523 
  3215    73.1950    400(20)           299.8489           56.0101 
  3216    73.2150    382(20)           354.2175           56.1679 
  3217    73.2350    472(22)           405.7589           56.3258 
  3218    73.2550    396(20)           431.6199           56.4837 
  3219    73.2750    382(20)           423.9531           56.6416 
  3220    73.2950    426(21)           402.1423           56.7994 
  3221    73.3150    452(21)           389.9232           56.9573 
  3222    73.3350    486(22)           399.5100           57.1151 
  3223    73.3550    546(23)           432.9777           57.2729 
  3224    73.3750    584(24)           482.4876           57.4308 
  3225    73.3950    532(23)           526.1031           57.5887 
  3226    73.4150    546(23)           538.2717           57.7466 
  3227    73.4350    508(23)           516.2175           57.9044 
  3228    73.4550    450(21)           475.2527           58.0623 
  3229    73.4750    412(20)           423.6250           58.2201 
  3230    73.4950    388(20)           371.4281           58.3780 
  3231    73.5150    342(18)           328.1548           58.5359 
  3232    73.5350    304(17)           300.4418           58.6937 
  3233    73.5550    362(19)           289.3405           58.8516 
  3234    73.5750    304(17)           291.9205           59.0094 
  3235    73.5950    300(17)           299.9715           59.1673 
  3236    73.6150    288(17)           299.3975           59.3252 
  3237    73.6350    276(17)           280.4332           59.4831 
  3238    73.6550    244(16)           248.8141           59.6409 
  3239    73.6750    228(15)           216.7274           59.7988 
  3240    73.6950    202(14)           190.2764           59.9566 
  3241    73.7150    176(13)           171.8006           60.1145 
  3242    73.7350    146(12)           159.7493           60.2724 
  3243    73.7550    154(12)           153.1536           60.4932 
  3244    73.7750    152(12)           151.2855           60.7142 
  3245    73.7950    160(13)           153.7104           60.9351 
  3246    73.8150    156(12)           159.4771           61.1561 
  3247    73.8350    172(13)           165.8316           61.3770 
  3248    73.8550    184(14)           168.3165           61.5978 
  3249    73.8750    174(13)           164.9115           61.8188 
  3250    73.8950    156(12)           158.8709           62.0397 
  3251    73.9150    164(13)           154.7619           62.2607 
  3252    73.9350    154(12)           154.9157           62.4816 
  3253    73.9550    162(13)           160.0762           62.7025 
  3254    73.9750    162(13)           170.5198           62.9234 
  3255    73.9950    162(13)           183.2280           63.1444 
  3256    74.0150    154(12)           193.2572           63.3653 
  3257    74.0350    174(13)           197.1596           63.5862 
  3258    74.0550    202(14)           196.5983           63.8071 
  3259    74.0750    192(14)           195.1602           64.0280 
  3260    74.0950    208(14)           195.9564           64.2490 
  3261    74.1150    204(14)           201.2960           64.4699 
  3262    74.1350    226(15)           209.9642           64.6908 
  3263    74.1550    216(15)           215.5065           64.9117 
  3264    74.1750    218(15)           213.7500           65.1327 
  3265    74.1950    222(15)           202.9638           65.3536 
  3266    74.2150    170(13)           189.7248           65.5745 
  3267    74.2350    178(13)           176.3306           65.7954 
  3268    74.2550    160(13)           163.2912           66.0163 
  3269    74.2750    168(13)           152.3698           66.2373 
  3270    74.2950    146(12)           145.3895           66.4582 
  3271    74.3150    138(12)           142.9218           66.6792 
  3272    74.3350    136(12)           144.2568           66.9000 
  3273    74.3550    148(12)           147.0389           67.1209 
  3274    74.3750    134(12)           147.3955           67.3419 
  3275    74.3950    150(12)           143.6262           67.5628 
  3276    74.4150    126(11)           134.9972           67.7838 
  3277    74.4350    132(11)           127.5902           68.0047 
  3278    74.4550    140(12)           121.5552           68.2256 
  3279    74.4750    114(11)           116.1688           68.4465 
  3280    74.4950    110(10)           110.6349           68.6675 
  3281    74.5150    128(11)           105.2722           68.8884 
  3282    74.5350    110(10)           100.7516           69.1093 
  3283    74.5550    84(9)            97.3305           69.3302   
  3284    74.5750    96(10)            93.7208           69.5511  
  3285    74.5950    94(10)            92.2377           69.7721  
  3286    74.6150    106(10)            91.4937           69.9930 
  3287    74.6350    118(11)            91.2291           70.2139 
  3288    74.6550    94(10)            91.5827           70.4348  
  3289    74.6750    88(9)            91.9638           70.6558   
  3290    74.6950    90(9)            91.8236           70.8767   
  3291    74.7150    90(9)            90.9905           71.0976   
  3292    74.7350    110(10)            89.8565           71.3185 
  3293    74.7550    88(9)            88.8595           71.5394   
  3294    74.7750    88(9)            89.8483           71.7604   
  3295    74.7950    96(10)            88.9402           71.9813  
  3296    74.8150    82(9)            88.9227           72.2023   
  3297    74.8350    90(9)            89.1272           72.4231   
  3298    74.8550    94(10)            89.7066           72.6440  
  3299    74.8750    80(9)            90.2707           72.8650   
  3300    74.8950    84(9)            90.5531           72.6485   
  3301    74.9150    104(10)            90.9896           72.4318 
  3302    74.9350    98(10)            91.5853           72.2153  
  3303    74.9550    118(11)            92.3525           71.9987 
  3304    74.9750    110(10)            93.3092           71.7821 
  3305    74.9950    86(9)            95.3135           71.5655   
  3306    75.0150    102(10)            96.7643           71.3490 
  3307    75.0350    112(11)            98.3058           71.1324 
  3308    75.0550    96(10)           100.4193           70.9158  
  3309    75.0750    94(10)           102.9680           70.6993  
  3310    75.0950    114(11)           106.0582           70.4826 
  3311    75.1150    108(10)           109.8271           70.2661 
  3312    75.1350    96(10)           114.4669           70.0495  
  3313    75.1550    132(11)           120.2342           69.8329 
  3314    75.1750    128(11)           127.4969           69.6163 
  3315    75.1950    128(11)           136.5198           69.3998 
  3316    75.2150    140(12)           149.4514           69.1832 
  3317    75.2350    160(13)           165.3320           68.9666 
  3318    75.2550    188(14)           186.4742           68.7501 
  3319    75.2750    224(15)           215.2633           68.5334 
  3320    75.2950    294(17)           254.2742           68.3169 
  3321    75.3150    322(18)           305.8341           68.1003 
  3322    75.3350    440(21)           368.2458           67.8837 
  3323    75.3550    562(24)           429.7765           67.6672 
  3324    75.3750    538(23)           464.6152           67.4506 
  3325    75.3950    596(24)           451.9410           67.2340 
  3326    75.4150    500(22)           403.8286           67.0174 
  3327    75.4350    438(21)           348.8130           66.8009 
  3328    75.4550    334(18)           303.5513           66.5842 
  3329    75.4750    268(16)           273.4496           66.3677 
  3330    75.4950    270(16)           257.9893           66.1511 
  3331    75.5150    238(15)           256.0523           65.9345 
  3332    75.5350    258(16)           265.9645           65.7180 
  3333    75.5550    264(16)           285.4456           65.5014 
  3334    75.5750    320(18)           307.5379           65.2848 
  3335    75.5950    338(18)           318.8053           65.0682 
  3336    75.6150    366(19)           308.4532           64.8517 
  3337    75.6350    322(18)           281.9735           64.6350 
  3338    75.6550    250(16)           252.7418           64.4185 
  3339    75.6750    228(15)           229.2524           64.2019 
  3340    75.6950    216(15)           213.9473           63.9853 
  3341    75.7150    198(14)           206.4649           63.7688 
  3342    75.7350    200(14)           206.3216           63.5522 
  3343    75.7550    178(13)           213.0704           63.3356 
  3344    75.7750    220(15)           227.0145           63.2821 
  3345    75.7950    234(15)           247.2947           63.2285 
  3346    75.8150    238(15)           270.9587           63.1750 
  3347    75.8350    278(17)           291.6419           63.1215 
  3348    75.8550    290(17)           306.3061           63.0679 
  3349    75.8750    366(19)           320.2933           63.0144 
  3350    75.8950    414(20)           343.2628           62.9608 
  3351    75.9150    456(21)           382.5293           62.9073 
  3352    75.9350    596(24)           440.1606           62.8538 
  3353    75.9550    582(24)           509.0508           62.8002 
  3354    75.9750    618(25)           566.3547           62.7467 
  3355    75.9950    582(24)           581.7318           62.6931 
  3356    76.0150    534(23)           548.1915           62.6396 
  3357    76.0350    512(23)           490.0352           62.5861 
  3358    76.0550    432(21)           431.7776           62.5325 
  3359    76.0750    382(20)           383.5372           62.4790 
  3360    76.0950    362(19)           348.3997           62.4254 
  3361    76.1150    338(18)           328.3939           62.3719 
  3362    76.1350    338(18)           324.2736           62.3183 
  3363    76.1550    346(19)           335.0332           62.2648 
  3364    76.1750    368(19)           356.1257           62.2112 
  3365    76.1950    354(19)           376.0755           62.1577 
  3366    76.2150    354(19)           378.9141           62.1042 
  3367    76.2350    290(17)           358.6476           62.0506 
  3368    76.2550    312(18)           326.3083           61.9971 
  3369    76.2750    266(16)           296.2355           61.9435 
  3370    76.2950    270(16)           275.8151           61.8900 
  3371    76.3150    274(17)           266.8369           61.8365 
  3372    76.3350    286(17)           269.3922           61.7829 
  3373    76.3550    286(17)           283.6943           61.7294 
  3374    76.3750    340(18)           310.1373           61.6758 
  3375    76.3950    366(19)           347.4361           61.6223 
  3376    76.4150    410(20)           388.7841           61.5688 
  3377    76.4350    370(19)           419.6626           61.5152 
  3378    76.4550    418(20)           427.8148           61.4617 
  3379    76.4750    412(20)           418.6995           61.4081 
  3380    76.4950    442(21)           410.4620           61.3546 
  3381    76.5150    422(21)           417.2748           61.3010 
  3382    76.5350    468(22)           443.4613           61.2475 
  3383    76.5550    518(23)           483.0968           61.1940 
  3384    76.5750    542(23)           518.8502           61.1404 
  3385    76.5950    562(24)           529.0461           61.0869 
  3386    76.6150    566(24)           512.9565           61.0333 
  3387    76.6350    510(23)           484.1025           60.9798 
  3388    76.6550    470(22)           454.8333           60.9263 
  3389    76.6750    438(21)           426.4041           60.8727 
  3390    76.6950    396(20)           399.5328           60.8192 
  3391    76.7150    388(20)           377.1671           60.7656 
  3392    76.7350    342(18)           360.9565           60.7121 
  3393    76.7550    354(19)           350.4401           60.6586 
  3394    76.7750    356(19)           345.3370           60.6050 
  3395    76.7950    356(19)           341.2459           60.5515 
  3396    76.8150    316(18)           328.1104           60.4979 
  3397    76.8350    276(17)           302.6440           60.4444 
  3398    76.8550    268(16)           270.1531           60.3909 
  3399    76.8750    250(16)           239.9355           60.3373 
  3400    76.8950    202(14)           217.0346           60.2838 
  3401    76.9150    190(14)           202.1847           60.2302 
  3402    76.9350    158(13)           193.2841           60.1767 
  3403    76.9550    186(14)           187.5167           60.1231 
  3404    76.9750    184(14)           183.1766           60.0696 
  3405    76.9950    178(13)           179.9233           60.0160 
  3406    77.0150    184(14)           176.6190           59.9625 
  3407    77.0350    202(14)           171.8260           59.9090 
  3408    77.0550    174(13)           162.6101           59.8554 
  3409    77.0750    176(13)           150.4409           59.8019 
  3410    77.0950    160(13)           138.0024           59.7483 
  3411    77.1150    118(11)           127.5226           59.6948 
  3412    77.1350    120(11)           120.1067           59.6413 
  3413    77.1550    98(10)           114.6879           59.5877  
  3414    77.1750    116(11)           111.4325           59.5342 
  3415    77.1950    108(10)           110.1257           59.4806 
  3416    77.2150    100(10)           109.4406           59.4271 
  3417    77.2350    98(10)           110.7500           59.3735  
  3418    77.2550    116(11)           111.5046           59.3200 
  3419    77.2750    102(10)           109.9972           59.2665 
  3420    77.2950    114(11)           105.7832           59.2129 
  3421    77.3150    96(10)           100.6273           59.1594  
  3422    77.3350    100(10)            95.7911           59.1058 
  3423    77.3550    100(10)            92.1196           59.0523 
  3424    77.3750    86(9)            89.2001           58.9988   
  3425    77.3950    92(10)            87.1218           58.9452  
  3426    77.4150    92(10)            85.7328           58.8917  
  3427    77.4350    86(9)            84.6423           58.8381   
  3428    77.4550    100(10)            83.7035           58.7846 
  3429    77.4750    90(9)            83.5048           58.7311   
  3430    77.4950    62(8)            83.1862           58.6775   
  3431    77.5150    88(9)            82.4291           58.4525   
  3432    77.5350    92(10)            81.5552           58.2276  
  3433    77.5550    84(9)            80.8064           58.0025   
  3434    77.5750    84(9)            80.3189           57.7775   
  3435    77.5950    100(10)            80.1283           57.5525 
  3436    77.6150    84(9)            80.2352           57.3275   
  3437    77.6350    78(9)            80.6402           57.1025   
  3438    77.6550    100(10)            81.3527           56.8775 
  3439    77.6750    86(9)            81.4851           56.6524   
  3440    77.6950    96(10)            82.8351           56.4275  
  3441    77.7150    88(9)            85.1805           56.2025   
  3442    77.7350    88(9)            86.9823           55.9775   
  3443    77.7550    96(10)            89.1168           55.7525  
  3444    77.7750    90(9)            91.8631           55.5274   
  3445    77.7950    96(10)            95.5354           55.3025  
  3446    77.8150    102(10)            99.9817           55.0774 
  3447    77.8350    112(11)           105.9381           54.8524 
  3448    77.8550    134(12)           114.9411           54.6275 
  3449    77.8750    120(11)           126.4935           54.4024 
  3450    77.8950    172(13)           140.4776           54.1775 
  3451    77.9150    152(12)           154.7808           53.9524 
  3452    77.9350    182(13)           165.8354           53.7274 
  3453    77.9550    178(13)           168.8913           53.5024 
  3454    77.9750    164(13)           164.2586           53.2774 
  3455    77.9950    136(12)           157.6720           53.0524 
  3456    78.0150    152(12)           153.5222           52.8274 
  3457    78.0350    142(12)           153.2778           52.6024 
  3458    78.0550    162(13)           157.5010           52.3774 
  3459    78.0750    174(13)           167.0785           52.1524 
  3460    78.0950    170(13)           182.8097           51.9273 
  3461    78.1150    212(15)           205.5435           51.7024 
  3462    78.1350    256(16)           236.4136           51.4773 
  3463    78.1550    320(18)           275.8590           51.2524 
  3464    78.1750    356(19)           323.2259           51.0273 
  3465    78.1950    408(20)           376.3864           50.8023 
  3466    78.2150    444(21)           428.2835           50.5774 
  3467    78.2350    466(22)           462.5946           50.3523 
  3468    78.2550    442(21)           461.8971           50.1273 
  3469    78.2750    376(19)           429.4985           49.9023 
  3470    78.2950    376(19)           387.2597           49.6773 
  3471    78.3150    340(18)           353.0322           49.4523 
  3472    78.3350    324(18)           334.8452           49.2273 
  3473    78.3550    366(19)           331.9558           49.0023 
  3474    78.3750    366(19)           338.0974           48.7773 
  3475    78.3950    366(19)           344.4312           48.5523 
  3476    78.4150    372(19)           346.4916           48.3273 
  3477    78.4350    372(19)           346.5545           48.1023 
  3478    78.4550    352(19)           344.8486           47.8772 
  3479    78.4750    334(18)           334.4241           47.6523 
  3480    78.4950    302(17)           310.0506           47.4272 
  3481    78.5150    258(16)           277.0345           47.2023 
  3482    78.5350    280(17)           245.8003           46.9773 
  3483    78.5550    252(16)           221.8265           46.7522 
  3484    78.5750    190(14)           206.4540           46.5273 
  3485    78.5950    194(14)           197.3704           46.3022 
  3486    78.6150    196(14)           189.9790           46.0772 
  3487    78.6350    204(14)           179.6606           45.8522 
  3488    78.6550    182(13)           165.5991           45.6272 
  3489    78.6750    168(13)           150.6646           45.4022 
  3490    78.6950    158(13)           137.6959           45.1772 
  3491    78.7150    128(11)           127.7681           44.9522 
  3492    78.7350    116(11)           121.7804           44.7272 
  3493    78.7550    136(12)           117.4900           44.5022 
  3494    78.7750    126(11)           115.5220           44.2772 
  3495    78.7950    104(10)           115.7115           44.0522 
  3496    78.8150    126(11)           118.3132           44.0347 
  3497    78.8350    140(12)           123.3822           44.0172 
  3498    78.8550    158(13)           131.4351           43.9998 
  3499    78.8750    148(12)           143.2832           43.9823 
  3500    78.8950    188(14)           160.0002           43.9648 
  3501    78.9150    204(14)           182.7034           43.9473 
  3502    78.9350    234(15)           211.5408           43.9299 
  3503    78.9550    252(16)           243.5059           43.9124 
  3504    78.9750    302(17)           270.3281           43.8949 
  3505    78.9950    304(17)           279.5181           43.8774 
  3506    79.0150    280(17)           267.9947           43.8599 
  3507    79.0350    246(16)           244.7427           43.8425 
  3508    79.0550    262(16)           221.5782           43.8250 
  3509    79.0750    214(15)           205.0148           43.8075 
  3510    79.0950    190(14)           196.3145           43.7900 
  3511    79.1150    192(14)           193.9432           43.7726 
  3512    79.1350    198(14)           195.5755           43.7551 
  3513    79.1550    220(15)           200.2464           43.7376 
  3514    79.1750    216(15)           208.9723           43.7201 
  3515    79.1950    230(15)           220.5589           43.7027 
  3516    79.2150    200(14)           231.0137           43.6852 
  3517    79.2350    242(16)           235.7554           43.6677 
  3518    79.2550    264(16)           233.2960           43.6502 
  3519    79.2750    250(16)           225.9888           43.6327 
  3520    79.2950    178(13)           214.9545           43.6153 
  3521    79.3150    214(15)           200.6168           43.5978 
  3522    79.3350    182(13)           185.4342           43.5803 
  3523    79.3550    174(13)           172.0621           43.5628 
  3524    79.3750    150(12)           161.4193           43.5454 
  3525    79.3950    144(12)           153.7539           43.5279 
  3526    79.4150    160(13)           149.8521           43.5104 
  3527    79.4350    160(13)           150.1227           43.4929 
  3528    79.4550    170(13)           155.1385           43.4755 
  3529    79.4750    178(13)           165.8291           43.4580 
  3530    79.4950    204(14)           181.6193           43.4405 
  3531    79.5150    226(15)           201.3578           43.4230 
  3532    79.5350    226(15)           223.2764           43.4056 
  3533    79.5550    262(16)           245.1453           43.3881 
  3534    79.5750    274(17)           260.1012           43.3706 
  3535    79.5950    240(15)           260.2330           43.3531 
  3536    79.6150    252(16)           245.1124           43.3356 
  3537    79.6350    202(14)           219.5569           43.3182 
  3538    79.6550    200(14)           194.4312           43.3007 
  3539    79.6750    196(14)           174.2432           43.2832 
  3540    79.6950    174(13)           161.2086           43.2657 
  3541    79.7150    204(14)           154.2699           43.2483 
  3542    79.7350    172(13)           152.9939           43.2308 
  3543    79.7550    192(14)           156.4067           43.2133 
  3544    79.7750    168(13)           164.9180           43.1958 
  3545    79.7950    194(14)           175.9719           43.1784 
  3546    79.8150    174(13)           185.4268           43.1609 
  3547    79.8350    176(13)           189.1541           43.1434 
  3548    79.8550    180(13)           185.9881           43.1259 
  3549    79.8750    190(14)           180.3063           43.1084 
  3550    79.8950    188(14)           177.3811           43.0910 
  3551    79.9150    216(15)           180.0117           43.0735 
  3552    79.9350    202(14)           190.2082           43.0560 
  3553    79.9550    242(16)           208.7857           43.0385 
  3554    79.9750    280(17)           236.1809           43.0211 
  3555    79.9950    314(18)           270.6289           43.0036 
  3556    80.0150    290(17)           304.5984           42.9861 
  3557    80.0350    306(17)           324.2780           42.9686 
  3558    80.0550    260(16)           318.3792           42.9512 
  3559    80.0750    218(15)           290.5670           42.9337 
  3560    80.0950    244(16)           255.0525           42.9162 
  3561    80.1150    240(15)           223.2461           42.8987 
  3562    80.1350    220(15)           199.6242           42.8813 
  3563    80.1550    212(15)           184.7076           42.8638 
  3564    80.1750    198(14)           178.0130           42.8463 
  3565    80.1950    206(14)           178.4715           42.8288 
  3566    80.2150    252(16)           185.6146           42.8114 
  3567    80.2350    214(15)           197.8643           42.7939 
  3568    80.2550    224(15)           211.0311           42.7764 
  3569    80.2750    194(14)           217.6472           42.7589 
  3570    80.2950    186(14)           212.5158           42.7414 
  3571    80.3150    168(13)           198.1007           42.7240 
  3572    80.3350    162(13)           181.1128           42.7065 
  3573    80.3550    182(13)           166.9708           42.6890 
  3574    80.3750    166(13)           158.0656           42.6715 
  3575    80.3950    160(13)           154.8401           42.6541 
  3576    80.4150    178(13)           157.1425           42.6366 
  3577    80.4350    196(14)           163.8229           42.6191 
  3578    80.4550    202(14)           172.9434           42.6016 
  3579    80.4750    168(13)           180.2982           42.5842 
  3580    80.4950    162(13)           180.1334           42.5667 
  3581    80.5150    154(12)           172.0068           42.5492 
  3582    80.5350    180(13)           160.2296           42.5317 
  3583    80.5550    172(13)           149.6019           42.5142 
  3584    80.5750    158(13)           142.2927           42.4968 
  3585    80.5950    162(13)           138.5792           42.4793 
  3586    80.6150    146(12)           138.9865           42.4618 
  3587    80.6350    146(12)           143.7874           42.9834 
  3588    80.6550    186(14)           152.5621           43.5048 
  3589    80.6750    178(13)           165.3486           44.0264 
  3590    80.6950    190(14)           181.7954           44.5478 
  3591    80.7150    228(15)           200.4946           45.0692 
  3592    80.7350    218(15)           218.7665           45.5908 
  3593    80.7550    266(16)           235.9442           46.1122 
  3594    80.7750    234(15)           250.5500           46.6338 
  3595    80.7950    268(16)           263.7224           47.1552 
  3596    80.8150    270(16)           278.7387           47.6768 
  3597    80.8350    304(17)           301.0202           48.1981 
  3598    80.8550    338(18)           335.3849           48.7195 
  3599    80.8750    402(20)           382.3214           49.2411 
  3600    80.8950    442(21)           434.2853           49.7625 
  3601    80.9150    512(23)           475.3688           50.2841 
  3602    80.9350    548(23)           484.7878           50.8055 
  3603    80.9550    446(21)           458.7701           51.3271 
  3604    80.9750    426(21)           414.2078           51.8485 
  3605    80.9950    400(20)           370.2497           52.3701 
  3606    81.0150    372(19)           336.1497           52.8915 
  3607    81.0350    358(19)           312.0327           53.4129 
  3608    81.0550    318(18)           296.5625           53.9345 
  3609    81.0750    276(17)           288.6071           54.4559 
  3610    81.0950    304(17)           287.8651           54.9775 
  3611    81.1150    294(17)           294.4209           55.4989 
  3612    81.1350    276(17)           305.8085           56.0204 
  3613    81.1550    302(17)           315.2248           56.5418 
  3614    81.1750    316(18)           311.9193           57.0634 
  3615    81.1950    270(16)           291.8984           57.5848 
  3616    81.2150    238(15)           261.7104           58.1062 
  3617    81.2350    198(14)           231.0857           58.6278 
  3618    81.2550    222(15)           205.5686           59.1492 
  3619    81.2750    168(13)           186.3359           59.6708 
  3620    81.2950    188(14)           172.3740           60.1922 
  3621    81.3150    160(13)           161.8849           60.7138 
  3622    81.3350    132(11)           153.4025           61.2352 
  3623    81.3550    152(12)           145.5598           61.7566 
  3624    81.3750    136(12)           140.5908           62.2782 
  3625    81.3950    124(11)           137.9348           62.7996 
  3626    81.4150    122(11)           137.8028           63.3212 
  3627    81.4350    150(12)           139.9505           63.4755 
  3628    81.4550    144(12)           144.5750           63.6299 
  3629    81.4750    162(13)           150.9911           63.7842 
  3630    81.4950    166(13)           157.2652           63.9386 
  3631    81.5150    162(13)           160.4857           64.0929 
  3632    81.5350    188(14)           159.0318           64.2472 
  3633    81.5550    180(13)           154.4232           64.4016 
  3634    81.5750    162(13)           149.7264           64.5559 
  3635    81.5950    152(12)           147.1391           64.7103 
  3636    81.6150    142(12)           147.0559           64.8646 
  3637    81.6350    158(13)           150.6837           65.0190 
  3638    81.6550    162(13)           156.0786           65.1733 
  3639    81.6750    154(12)           162.6841           65.3277 
  3640    81.6950    156(12)           170.3649           65.4820 
  3641    81.7150    194(14)           180.1213           65.6363 
  3642    81.7350    200(14)           192.8167           65.7907 
  3643    81.7550    198(14)           207.7732           65.9450 
  3644    81.7750    214(15)           222.5517           66.0994 
  3645    81.7950    266(16)           233.1750           66.2537 
  3646    81.8150    258(16)           234.7909           66.4081 
  3647    81.8350    218(15)           226.6015           66.5624 
  3648    81.8550    212(15)           212.2990           66.7167 
  3649    81.8750    168(13)           197.9596           66.8711 
  3650    81.8950    172(13)           186.7734           67.0254 
  3651    81.9150    180(13)           179.7493           67.1798 
  3652    81.9350    180(13)           176.6267           67.3341 
  3653    81.9550    180(13)           177.5656           67.4885 
  3654    81.9750    180(13)           183.2427           67.6428 
  3655    81.9950    204(14)           194.3591           67.7972 
  3656    82.0150    234(15)           211.0480           67.9515 
  3657    82.0350    228(15)           232.1486           68.1059 
  3658    82.0550    278(17)           254.4276           68.2602 
  3659    82.0750    326(18)           273.7468           68.4146 
  3660    82.0950    350(19)           284.3296           68.5689 
  3661    82.1150    326(18)           280.8573           68.7233 
  3662    82.1350    358(19)           263.1239           68.8776 
  3663    82.1550    284(17)           237.2339           69.0320 
  3664    82.1750    244(16)           211.1827           69.1863 
  3665    82.1950    216(15)           189.6597           69.3407 
  3666    82.2150    184(14)           173.9707           69.4950 
  3667    82.2350    180(13)           163.7526           69.6494 
  3668    82.2550    146(12)           158.4695           69.8037 
  3669    82.2750    160(13)           156.2395           69.9581 
  3670    82.2950    156(12)           159.3768           70.1124 
  3671    82.3150    182(13)           165.4527           70.2668 
  3672    82.3350    188(14)           171.8289           70.4211 
  3673    82.3550    162(13)           174.5366           70.5754 
  3674    82.3750    200(14)           170.4091           70.7298 
  3675    82.3950    156(12)           160.6296           70.8841 
  3676    82.4150    176(13)           148.7205           71.0385 
  3677    82.4350    138(12)           138.0232           71.1928 
  3678    82.4550    124(11)           129.7653           71.3472 
  3679    82.4750    114(11)           124.0566           71.5015 
  3680    82.4950    110(10)           120.6071           71.6559 
  3681    82.5150    114(11)           118.1730           71.8102 
  3682    82.5350    106(10)           117.2948           71.9645 
  3683    82.5550    92(10)           116.1025           72.1189  
  3684    82.5750    112(11)           113.7732           72.2732 
  3685    82.5950    106(10)           110.4797           72.4276 
  3686    82.6150    94(10)           107.0513           72.5819  
  3687    82.6350    98(10)           104.4174           72.7363  
  3688    82.6550    102(10)           102.3426           72.8906 
  3689    82.6750    88(9)           101.0501           73.0450   
  3690    82.6950    78(9)           100.5986           73.1993   
  3691    82.7150    106(10)           100.6334           73.0912 
  3692    82.7350    100(10)           101.3990           72.9831 
  3693    82.7550    86(9)           102.8588           72.8750   
  3694    82.7750    104(10)           105.3506           72.7668 
  3695    82.7950    98(10)           107.8291           72.6587  
  3696    82.8150    88(9)           110.0185           72.5505   
  3697    82.8350    122(11)           112.1760           72.4424 
  3698    82.8550    106(10)           114.8835           72.3343 
  3699    82.8750    118(11)           118.7148           72.2262 
  3700    82.8950    138(12)           124.8789           72.1181 
  3701    82.9150    162(13)           134.0266           72.0099 
  3702    82.9350    170(13)           145.4233           71.9018 
  3703    82.9550    194(14)           159.0412           71.7936 
  3704    82.9750    216(15)           172.4355           71.6855 
  3705    82.9950    230(15)           181.0179           71.5774 
  3706    83.0150    182(13)           180.6534           71.4693 
  3707    83.0350    208(14)           172.0569           71.3612 
  3708    83.0550    190(14)           159.2619           71.2530 
  3709    83.0750    174(13)           146.9266           71.1449 
  3710    83.0950    138(12)           137.2027           71.0367 
  3711    83.1150    150(12)           130.5087           70.9286 
  3712    83.1350    142(12)           126.9117           70.8205 
  3713    83.1550    126(11)           126.0860           70.7124 
  3714    83.1750    138(12)           127.7179           70.6042 
  3715    83.1950    144(12)           131.8375           70.4961 
  3716    83.2150    150(12)           137.8967           70.3880 
  3717    83.2350    160(13)           143.3576           70.2798 
  3718    83.2550    154(12)           146.0162           70.1717 
  3719    83.2750    150(12)           144.2769           70.0636 
  3720    83.2950    144(12)           139.1420           69.9555 
  3721    83.3150    138(12)           132.9074           69.8473 
  3722    83.3350    136(12)           127.5637           69.7392 
  3723    83.3550    130(11)           124.1557           69.6311 
  3724    83.3750    136(12)           122.9944           69.5229 
  3725    83.3950    120(11)           123.8895           69.4148 
  3726    83.4150    154(12)           126.0999           69.3067 
  3727    83.4350    146(12)           127.9782           69.1986 
  3728    83.4550    96(10)           128.4631           69.0904  
  3729    83.4750    116(11)           125.9149           68.9823 
  3730    83.4950    122(11)           122.7175           68.8741 
  3731    83.5150    104(10)           119.8061           68.7660 
  3732    83.5350    118(11)           117.9736           68.6579 
  3733    83.5550    130(11)           117.1885           68.5498 
  3734    83.5750    136(12)           116.9163           68.4417 
  3735    83.5950    122(11)           116.4982           68.3335 
  3736    83.6150    126(11)           115.6683           68.2254 
  3737    83.6350    120(11)           114.8088           68.1172 
  3738    83.6550    128(11)           114.4756           68.0091 
  3739    83.6750    110(10)           114.7068           67.9010 
  3740    83.6950    120(11)           114.9410           67.7929 
  3741    83.7150    114(11)           114.4969           67.6848 
  3742    83.7350    116(11)           113.0626           67.5766 
  3743    83.7550    102(10)           111.8650           67.4685 
  3744    83.7750    128(11)           111.1403           67.1871 
  3745    83.7950    124(11)           111.4015           66.9058 
  3746    83.8150    112(11)           112.6312           66.6244 
  3747    83.8350    120(11)           114.5728           66.3431 
  3748    83.8550    126(11)           116.9545           66.0619 
  3749    83.8750    114(11)           119.8145           65.7805 
  3750    83.8950    114(11)           123.5962           65.4992 
  3751    83.9150    130(11)           128.9243           65.2178 
  3752    83.9350    156(12)           136.3004           64.9365 
  3753    83.9550    148(12)           146.3658           64.6551 
  3754    83.9750    138(12)           159.3263           64.3738 
  3755    83.9950    188(14)           174.8497           64.0924 
  3756    84.0150    174(13)           191.3449           63.8112 
  3757    84.0350    194(14)           206.1517           63.5299 
  3758    84.0550    192(14)           217.6832           63.2485 
  3759    84.0750    214(15)           228.0225           62.9672 
  3760    84.0950    246(16)           240.6810           62.6858 
  3761    84.1150    240(15)           258.8587           62.4045 
  3762    84.1350    294(17)           282.1321           62.1231 
  3763    84.1550    308(18)           305.6248           61.8419 
  3764    84.1750    338(18)           321.5474           61.5606 
  3765    84.1950    328(18)           325.1271           61.2792 
  3766    84.2150    360(19)           319.9117           60.9979 
  3767    84.2350    334(18)           314.3637           60.7165 
  3768    84.2550    312(18)           314.9799           60.4352 
  3769    84.2750    334(18)           322.7927           60.1538 
  3770    84.2950    298(17)           333.3211           59.8725 
  3771    84.3150    380(19)           338.8981           59.5911 
  3772    84.3350    330(18)           333.8955           59.3099 
  3773    84.3550    328(18)           319.7234           59.0286 
  3774    84.3750    348(19)           303.3272           58.7472 
  3775    84.3950    298(17)           289.8226           58.4659 
  3776    84.4150    268(16)           280.2831           58.1845 
  3777    84.4350    232(15)           271.0886           57.9032 
  3778    84.4550    230(15)           259.9036           57.6218 
  3779    84.4750    238(15)           248.3014           57.3405 
  3780    84.4950    238(15)           240.0848           57.0592 
  3781    84.5150    234(15)           239.1732           56.7779 
  3782    84.5350    230(15)           244.2405           56.4966 
  3783    84.5550    246(16)           254.1882           56.2152 
  3784    84.5750    248(16)           264.1408           55.9339 
  3785    84.5950    252(16)           267.8489           55.6525 
  3786    84.6150    306(17)           260.8499           55.3712 
  3787    84.6350    238(15)           243.2795           55.0898 
  3788    84.6550    250(16)           219.1682           54.8086 
  3789    84.6750    194(14)           194.4618           54.5273 
  3790    84.6950    162(13)           172.9267           54.2459 
  3791    84.7150    142(12)           155.9452           53.9646 
  3792    84.7350    136(12)           143.3985           53.6832 
  3793    84.7550    134(12)           134.7711           53.4019 
  3794    84.7750    124(11)           130.0360           53.1205 
  3795    84.7950    114(11)           127.8225           52.8393 
  3796    84.8150    128(11)           128.1573           52.5579 
  3797    84.8350    114(11)           130.1685           52.2766 
  3798    84.8550    126(11)           131.9993           51.9953 
  3799    84.8750    136(12)           131.5078           51.7139 
  3800    84.8950    138(12)           127.1922           51.4326 
  3801    84.9150    132(11)           119.7057           51.1512 
  3802    84.9350    126(11)           111.0764           50.8699 
  3803    84.9550    122(11)           103.0639           50.5886 
  3804    84.9750    122(11)            96.4051           50.3073 
  3805    84.9950    104(10)            91.0957           50.0259 
  3806    85.0150    108(10)            87.0520           49.7446 
  3807    85.0350    96(10)            83.9468           49.4633  
  3808    85.0550    88(9)            81.4901           49.1819   
  3809    85.0750    90(9)            80.3628           48.9006   
  3810    85.0950    78(9)            78.5432           48.6192   
  3811    85.1150    82(9)            76.8786           48.3360   
  3812    85.1350    84(9)            75.5459           48.0526   
  3813    85.1550    86(9)            74.5248           47.7693   
  3814    85.1750    78(9)            73.8217           47.4861   
  3815    85.1950    90(9)            73.4297           47.2027   
  3816    85.2150    90(9)            75.6375           46.9194   
  3817    85.2350    98(10)            75.9346           46.6360  
  3818    85.2550    80(9)            76.5424           46.3528   
  3819    85.2750    100(10)            77.5505           46.0694 
  3820    85.2950    78(9)            78.9703           45.7861   
  3821    85.3150    106(10)            80.8456           45.5027 
  3822    85.3350    104(10)            83.6454           45.2195 
  3823    85.3550    104(10)            87.6221           44.9362 
  3824    85.3750    94(10)            92.1369           44.6528  
  3825    85.3950    118(11)            97.4173           44.3696 
  3826    85.4150    126(11)           104.3029           44.0862 
  3827    85.4350    154(12)           112.9949           43.8029 
  3828    85.4550    152(12)           122.9780           43.5195 
  3829    85.4750    160(13)           134.5924           43.2363 
  3830    85.4950    154(12)           142.7328           42.9529 
  3831    85.5150    138(12)           145.6719           42.6696 
  3832    85.5350    144(12)           142.7343           42.3864 
  3833    85.5550    132(11)           136.1239           42.1030 
  3834    85.5750    128(11)           128.9389           41.8197 
  3835    85.5950    150(12)           122.7582           41.5363 
  3836    85.6150    114(11)           119.6025           41.2531 
  3837    85.6350    108(10)           118.9354           40.9697 
  3838    85.6550    138(12)           121.8281           40.6864 
  3839    85.6750    144(12)           125.7942           40.4032 
  3840    85.6950    144(12)           132.2134           40.1198 
  3841    85.7150    142(12)           140.8982           39.8365 
  3842    85.7350    158(13)           151.6790           39.5531 
  3843    85.7550    166(13)           162.8173           39.2699 
  3844    85.7750    178(13)           174.1018           38.9865 
  3845    85.7950    192(14)           184.5267           38.7032 
  3846    85.8150    202(14)           195.4543           38.4198 
  3847    85.8350    230(15)           209.4824           38.1366 
  3848    85.8550    236(15)           228.9839           37.8533 
  3849    85.8750    264(16)           255.9588           37.5699 
  3850    85.8950    336(18)           289.9875           37.2867 
  3851    85.9150    342(18)           327.6062           37.0033 
  3852    85.9350    396(20)           358.4021           36.7200 
  3853    85.9550    396(20)           372.4269           36.4366 
  3854    85.9750    342(18)           366.3292           36.1534 
  3855    85.9950    358(19)           347.8240           35.8700 
  3856    86.0150    302(17)           328.0710           35.5867 
  3857    86.0350    330(18)           314.7567           35.3035 
  3858    86.0550    292(17)           308.2928           35.0201 
  3859    86.0750    290(17)           306.0387           34.7368 
  3860    86.0950    294(17)           303.0124           34.4534 
  3861    86.1150    312(18)           297.4607           34.1702 
  3862    86.1350    278(17)           291.8601           33.8868 
  3863    86.1550    300(17)           289.8883           33.6035 
  3864    86.1750    302(17)           292.6518           33.3203 
  3865    86.1950    288(17)           297.2264           33.0369 
  3866    86.2150    260(16)           298.1344           32.7536 
  3867    86.2350    252(16)           291.8882           32.4702 
  3868    86.2550    268(16)           280.4833           32.1870 
  3869    86.2750    242(16)           269.1666           31.9036 
  3870    86.2950    236(15)           262.0984           31.6203 
  3871    86.3150    228(15)           260.4561           31.3369 
  3872    86.3350    232(15)           263.5630           31.0537 
  3873    86.3550    242(16)           269.1908           30.7704 
  3874    86.3750    266(16)           276.1410           30.4870 
  3875    86.3950    256(16)           285.5573           30.2038 
  3876    86.4150    300(17)           300.2663           29.9204 
  3877    86.4350    312(18)           323.0929           29.6371 
  3878    86.4550    348(19)           355.9407           29.3537 
  3879    86.4750    414(20)           399.0266           29.0705 
  3880    86.4950    462(21)           449.6136           28.7871 
  3881    86.5150    548(23)           500.6914           28.5038 
  3882    86.5350    594(24)           543.5469           28.2206 
  3883    86.5550    672(26)           575.7086           27.9372 
  3884    86.5750    628(25)           605.2796           27.6539 
  3885    86.5950    730(27)           644.8418           27.3705 
  3886    86.6150    786(28)           701.8153           27.0873 
  3887    86.6350    820(29)           772.6495           26.8039 
  3888    86.6550    848(29)           840.2473           26.5206 
  3889    86.6750    906(30)           880.0809           26.2374 
  3890    86.6950    976(31)           878.9702           25.9540 
  3891    86.7150    944(31)           849.0255           25.6707 
  3892    86.7350    952(31)           816.1878           25.3873 
  3893    86.7550    914(30)           799.8804           25.1041 
  3894    86.7750    868(29)           804.4099           24.8207 
  3895    86.7950    834(29)           820.1771           24.5374 
  3896    86.8150    832(29)           829.6440           24.2540 
  3897    86.8350    758(28)           819.0128           23.9708 
  3898    86.8550    786(28)           788.8589           23.6875 
  3899    86.8750    704(27)           752.7986           23.4041 
  3900    86.8950    618(25)           724.5394           23.1209 
  3901    86.9150    630(25)           707.0461           22.8375 
  3902    86.9350    662(26)           692.1276           22.5542 
  3903    86.9550    580(24)           669.0470           22.2708 
  3904    86.9750    634(25)           637.0947           21.9876 
  3905    86.9950    634(25)           606.6393           21.7042 
  3906    87.0150    576(24)           589.3730           21.4209 
  3907    87.0350    634(25)           591.9312           21.1377 
  3908    87.0550    594(24)           614.1355           20.8543 
  3909    87.0750    642(25)           648.3220           20.5710 
  3910    87.0950    618(25)           679.0904           20.2876 
  3911    87.1150    658(26)           686.6383           20.0044 
  3912    87.1350    590(24)           658.6410           19.7210 
  3913    87.1550    524(23)           598.5587           19.4377 
  3914    87.1750    490(22)           522.9705           19.1545 
  3915    87.1950    388(20)           448.9233           18.8711 
  3916    87.2150    386(20)           386.0000           18.5878 
  3917    87.2350    348(19)           336.8738           18.3044 
  3918    87.2550    298(17)           301.1523           18.0212 
  3919    87.2750    280(17)           277.2570           17.7378 
  3920    87.2950    290(17)           263.8316           17.4545 
  3921    87.3150    292(17)           259.7388           17.1711 
  3922    87.3350    252(16)           263.6037           16.8879 
  3923    87.3550    290(17)           272.6675           16.6046 
  3924    87.3750    284(17)           281.0426           16.3212 
  3925    87.3950    270(16)           281.1408           16.0380 
  3926    87.4150    238(15)           266.8172           15.7546 
  3927    87.4350    230(15)           241.8234           15.4713 
  3928    87.4550    174(13)           211.8412           15.1879 
  3929    87.4750    184(14)           182.8855           14.9047 
  3930    87.4950    174(13)           157.8420           14.6213 
  3931    87.5150    138(12)           137.8465           14.3380 
  3932    87.5350    148(12)           121.2880           14.0548 
  3933    87.5550    158(13)           107.6249           13.7714 
  3934    87.5750    134(12)            96.7891           13.4881 
  3935    87.5950    118(11)            87.9200           13.2047 
  3936    87.6150    106(10)            80.5537           12.9215 
  3937    87.6350    112(11)            74.3659           12.6381 
  3938    87.6550    104(10)            70.0738           12.3548 
  3939    87.6750    100(10)            65.6146           12.0715 
  3940    87.6950    104(10)            68.1226           18.6026 
  3941    87.7150    102(10)            71.6293           25.1337 
  3942    87.7350    92(10)            75.5741           31.6673  
  3943    87.7550    84(9)            79.8941           38.1985   
  3944    87.7750    102(10)            84.6102           44.7321 
  3945    87.7950    72(8)            89.9238           51.2633   
  3946    87.8150    82(9)            88.7036           51.3347   
  3947    87.8350    88(9)            87.5590           51.4062   
  3948    87.8550    88(9)            86.8710           51.4777   
  3949    87.8750    88(9)            86.4626           51.5492   
  3950    87.8950    84(9)            86.3645           51.6206   
  3951    87.9150    88(9)            86.6086           51.6921   
  3952    87.9350    82(9)            87.6777           51.7636   
  3953    87.9550    98(10)            88.5625           51.8351  
  3954    87.9750    100(10)            89.5073           51.9066 
  3955    87.9950    90(9)            90.1349           51.9781   
  3956    88.0150    100(10)            89.1828           52.0495 
  3957    88.0350    92(10)            88.4987           52.1210  
  3958    88.0550    88(9)            87.4841           52.1925   
  3959    88.0750    104(10)            86.7064           52.2640 
  3960    88.0950    86(9)            86.1553           52.3355   
  3961    88.1150    84(9)            86.0229           52.4069   
  3962    88.1350    114(11)            86.3943           52.4784 
  3963    88.1550    74(9)            85.1229           52.5499   
  3964    88.1750    80(9)            86.6178           52.6214   
  3965    88.1950    98(10)            88.8239           52.6929  
  3966    88.2150    94(10)            91.7374           52.7643  
  3967    88.2350    122(11)            95.3411           52.8358 
  3968    88.2550    126(11)            99.4167           52.9073 
  3969    88.2750    114(11)           103.4583           52.9788 
  3970    88.2950    110(10)           106.3341           53.0503 
  3971    88.3150    154(12)           107.2686           53.1217 
  3972    88.3350    94(10)           108.7973           53.1932  
  3973    88.3550    102(10)           110.4961           53.2647 
  3974    88.3750    118(11)           113.0258           53.3362 
  3975    88.3950    132(11)           116.7306           53.4076 
  3976    88.4150    118(11)           121.3073           53.4791 
  3977    88.4350    132(11)           124.9424           53.5506 
  3978    88.4550    138(12)           129.3516           53.6221 
  3979    88.4750    150(12)           133.6929           53.6936 
  3980    88.4950    138(12)           139.0883           53.7651 
  3981    88.5150    190(14)           146.5090           53.8365 
  3982    88.5350    182(13)           156.1812           53.9080 
  3983    88.5550    188(14)           167.1116           53.9795 
  3984    88.5750    180(13)           176.6277           54.0510 
  3985    88.5950    176(13)           180.6748           54.1225 
  3986    88.6150    162(13)           177.4040           54.1939 
  3987    88.6350    162(13)           170.3272           54.2654 
  3988    88.6550    162(13)           161.4117           54.3369 
  3989    88.6750    132(11)           153.4197           54.4084 
  3990    88.6950    142(12)           147.5077           54.4799 
  3991    88.7150    124(11)           143.6558           54.5513 
  3992    88.7350    142(12)           141.5058           54.6228 
  3993    88.7550    120(11)           141.0031           54.6943 
  3994    88.7750    154(12)           142.4926           54.7658 
  3995    88.7950    120(11)           146.2918           54.8373 
  3996    88.8150    170(13)           152.4505           54.9088 
  3997    88.8350    152(12)           160.5490           54.9802 
  3998    88.8550    146(12)           169.5141           55.0517 
  3999    88.8750    156(12)           178.0547           55.1232 
  4000    88.8950    176(13)           185.0803           55.1947 
  4001    88.9150    186(14)           193.1545           55.2661 
  4002    88.9350    210(14)           203.7429           55.3376 
  4003    88.9550    236(15)           218.5700           55.4091 
  4004    88.9750    226(15)           238.1557           55.4806 
  4005    88.9950    256(16)           261.0869           55.5521 
  4006    89.0150    294(17)           283.5777           55.6235 
  4007    89.0350    306(17)           300.8101           55.6950 
  4008    89.0550    326(18)           310.6133           55.7665 
  4009    89.0750    352(19)           316.0466           55.8380 
  4010    89.0950    330(18)           323.1536           55.9095 
  4011    89.1150    372(19)           336.5559           55.9809 
  4012    89.1350    406(20)           356.8328           56.0524 
  4013    89.1550    382(20)           379.4562           56.1239 
  4014    89.1750    408(20)           395.6532           56.1954 
  4015    89.1950    342(18)           397.3044           56.2669 
  4016    89.2150    348(19)           383.9013           56.3383 
  4017    89.2350    322(18)           362.8396           56.4098 
  4018    89.2550    386(20)           342.6621           56.4813 
  4019    89.2750    322(18)           327.8986           56.5528 
  4020    89.2950    324(18)           317.8813           56.6243 
  4021    89.3150    322(18)           308.8685           56.6958 
  4022    89.3350    298(17)           297.7128           56.7672 
  4023    89.3550    274(17)           284.7455           56.8387 
  4024    89.3750    308(18)           273.1463           56.9102 
  4025    89.3950    266(16)           265.9745           56.9817 
  4026    89.4150    258(16)           264.0070           57.0532 
  4027    89.4350    272(16)           265.1053           57.1246 
  4028    89.4550    252(16)           264.7405           57.1961 
  4029    89.4750    230(15)           258.4809           57.2676 
  4030    89.4950    222(15)           245.4948           57.3391 
  4031    89.5150    192(14)           229.1773           57.4105 
  4032    89.5350    204(14)           213.3553           57.4820 
  4033    89.5550    186(14)           200.6839           57.5535 
  4034    89.5750    184(14)           191.3183           57.6250 
  4035    89.5950    168(13)           183.6338           57.6965 
  4036    89.6150    212(15)           175.3842           57.7679 
  4037    89.6350    192(14)           165.2495           57.8394 
  4038    89.6550    174(13)           153.6944           57.9109 
  4039    89.6750    144(12)           142.1651           57.9824 
  4040    89.6950    144(12)           131.8745           58.0539 
  4041    89.7150    140(12)           123.3666           58.1253 
  4042    89.7350    128(11)           116.6758           58.1968 
  4043    89.7550    100(10)           111.6400           58.2683 
  4044    89.7750    92(10)           108.0542           58.3398  
  4045    89.7950    112(11)           105.8476           58.4113 
  4046    89.8150    108(10)           104.6848           58.4828 
  4047    89.8350    110(10)           104.4902           58.5542 
  4048    89.8550    100(10)           105.1191           58.6257 
  4049    89.8750    108(10)           106.0713           58.6972 
  4050    89.8950    106(10)           106.7897           58.7687 
  4051    89.9150    92(10)           106.9380           58.8402  
  4052    89.9350    128(11)           106.9820           58.9116 
  4053    89.9550    112(11)           106.9551           58.9831 
  4054    89.9750    112(11)           107.6883           59.0546 
  4055    89.9950    142(12)           109.3981           59.1261 
  4056    90.0150    140(12)           111.6047           59.1975 
  4057    90.0350    98(10)           113.2959           59.2690  
  4058    90.0550    124(11)           113.2598           59.3405 
  4059    90.0750    134(12)           110.9524           59.4120 
  4060    90.0950    104(10)           106.8190           59.4835 
  4061    90.1150    114(11)           101.9665           59.5549 
  4062    90.1350    108(10)            97.2142           59.6264 
  4063    90.1550    98(10)            93.5459           59.6979  
  4064    90.1750    106(10)            90.8074           59.7694 
  4065    90.1950    114(11)            88.9702           59.8409 
  4066    90.2150    98(10)            88.2947           59.9123  
  4067    90.2350    94(10)            88.1592           59.9838  
  4068    90.2550    82(9)            88.6307           60.0553   
  4069    90.2750    88(9)            89.7402           60.1268   
  4070    90.2950    78(9)            91.2409           60.1983   
  4071    90.3150    94(10)            92.5340           60.1424  
  4072    90.3350    102(10)            93.1525           60.0866 
  4073    90.3550    90(9)            92.7153           60.0307   
  4074    90.3750    92(10)            91.3853           59.9749  
  4075    90.3950    90(9)            89.6484           59.9191   
  4076    90.4150    88(9)            87.9536           59.8632   
  4077    90.4350    102(10)            86.8345           59.8074 
  4078    90.4550    88(9)            86.1367           59.7515   
  4079    90.4750    104(10)            85.6481           59.6957 
  4080    90.4950    100(10)            85.3526           59.6398 
  4081    90.5150    84(9)            84.8343           59.5840   
  4082    90.5350    74(9)            84.0915           59.5282   
  4083    90.5550    110(10)            83.5297           59.4723 
  4084    90.5750    84(9)            82.7960           59.4165   
  4085    90.5950    94(10)            83.0998           59.3606  
  4086    90.6150    70(8)            83.9586           59.3048   
  4087    90.6350    92(10)            85.4466           59.2489  
  4088    90.6550    96(10)            87.6591           59.1931  
  4089    90.6750    66(8)            90.7205           59.1373   
  4090    90.6950    92(10)            94.7172           59.0387  
  4091    90.7150    104(10)            99.7438           58.9401 
  4092    90.7350    100(10)           104.6889           58.8415 
  4093    90.7550    106(10)           110.7549           58.7429 
  4094    90.7750    106(10)           115.6894           58.6443 
  4095    90.7950    104(10)           118.1334           58.5457 
  4096    90.8150    96(10)           117.1356           58.4471  
  4097    90.8350    112(11)           113.6212           58.3486 
  4098    90.8550    112(11)           109.1162           58.2500 
  4099    90.8750    114(11)           104.7563           58.1514 
  4100    90.8950    86(9)           101.9325           58.0528   
  4101    90.9150    116(11)           100.6631           57.9542 
  4102    90.9350    108(10)           100.8572           57.8556 
  4103    90.9550    116(11)           102.6599           57.7570 
  4104    90.9750    106(10)           106.1515           57.6585 
  4105    90.9950    112(11)           111.4104           57.5599 
  4106    91.0150    150(12)           117.8871           57.4613 
  4107    91.0350    148(12)           125.9907           57.3627 
  4108    91.0550    154(12)           133.8620           57.2641 
  4109    91.0750    172(13)           139.2462           57.1655 
  4110    91.0950    144(12)           140.0474           57.0669 
  4111    91.1150    112(11)           135.9263           56.9684 
  4112    91.1350    148(12)           128.6062           56.8698 
  4113    91.1550    108(10)           120.4495           56.7712 
  4114    91.1750    100(10)           112.9583           56.6726 
  4115    91.1950    128(11)           107.1322           56.5740 
  4116    91.2150    94(10)           103.0918           56.4754  
  4117    91.2350    94(10)           100.6214           56.3768  
  4118    91.2550    126(11)            99.6442           56.2783 
  4119    91.2750    122(11)           100.0665           56.1797 
  4120    91.2950    100(10)           101.8198           56.0811 
  4121    91.3150    120(11)           104.7963           55.9825 
  4122    91.3350    100(10)           108.7207           55.8839 
  4123    91.3550    122(11)           113.5125           55.7853 
  4124    91.3750    126(11)           117.8405           55.6867 
  4125    91.3950    122(11)           121.2331           55.5882 
  4126    91.4150    134(12)           124.3667           55.4896 
  4127    91.4350    128(11)           128.1677           55.3910 
  4128    91.4550    158(13)           133.3527           55.2924 
  4129    91.4750    122(11)           139.9760           55.1938 
  4130    91.4950    152(12)           146.9404           55.0952 
  4131    91.5150    150(12)           152.1358           54.9966 
  4132    91.5350    132(11)           153.5150           54.8981 
  4133    91.5550    148(12)           150.6366           54.7995 
  4134    91.5750    164(13)           145.0847           54.7009 
  4135    91.5950    154(12)           139.1756           54.6023 
  4136    91.6150    148(12)           134.5567           54.5037 
  4137    91.6350    128(11)           132.6428           54.4051 
  4138    91.6550    132(11)           132.9546           54.3065 
  4139    91.6750    140(12)           134.6967           54.2080 
  4140    91.6950    128(11)           138.3218           54.1094 
  4141    91.7150    168(13)           144.0510           54.0108 
  4142    91.7350    148(12)           152.2001           53.9122 
  4143    91.7550    160(13)           162.5966           53.8136 
  4144    91.7750    176(13)           173.9517           53.7150 
  4145    91.7950    188(14)           183.5004           53.6164 
  4146    91.8150    186(14)           187.7843           53.5178 
  4147    91.8350    196(14)           184.9352           53.4193 
  4148    91.8550    208(14)           176.2343           53.3207 
  4149    91.8750    192(14)           165.0079           53.2221 
  4150    91.8950    136(12)           154.3494           53.1235 
  4151    91.9150    150(12)           145.9910           53.0249 
  4152    91.9350    150(12)           140.7974           52.9263 
  4153    91.9550    134(12)           138.3027           52.8277 
  4154    91.9750    136(12)           138.4181           52.7292 
  4155    91.9950    160(13)           141.1893           52.6306 
  4156    92.0150    164(13)           146.7407           52.5320 
  4157    92.0350    184(14)           155.1152           52.4334 
  4158    92.0550    186(14)           165.7790           52.3348 
  4159    92.0750    182(13)           176.9717           52.2362 
  4160    92.0950    218(15)           185.5912           52.1376 
  4161    92.1150    220(15)           188.0369           52.0391 
  4162    92.1350    198(14)           182.7437           51.9404 
  4163    92.1550    184(14)           171.4314           51.8419 
  4164    92.1750    156(12)           157.6114           51.7433 
  4165    92.1950    160(13)           144.2726           51.6447 
  4166    92.2150    142(12)           133.0150           51.5461 
  4167    92.2350    122(11)           124.2729           51.4475 
  4168    92.2550    118(11)           117.9976           51.3490 
  4169    92.2750    122(11)           113.9636           51.2504 
  4170    92.2950    106(10)           111.9574           51.1518 
  4171    92.3150    134(12)           111.8046           51.0532 
  4172    92.3350    126(11)           113.3208           50.9546 
  4173    92.3550    132(11)           116.2252           50.8560 
  4174    92.3750    124(11)           119.6439           50.7574 
  4175    92.3950    144(12)           122.5373           50.6589 
  4176    92.4150    108(10)           123.9051           50.5602 
  4177    92.4350    124(11)           123.2341           50.4617 
  4178    92.4550    138(12)           121.2077           50.3631 
  4179    92.4750    102(10)           118.9622           50.2645 
  4180    92.4950    140(12)           117.3805           50.1659 
  4181    92.5150    120(11)           116.2190           50.0673 
  4182    92.5350    114(11)           114.7321           49.9688 
  4183    92.5550    124(11)           112.4384           49.8702 
  4184    92.5750    114(11)           109.3175           49.7716 
  4185    92.5950    132(11)           105.9263           49.6730 
  4186    92.6150    108(10)           102.9302           49.5744 
  4187    92.6350    108(10)           100.8172           49.4758 
  4188    92.6550    104(10)            99.6710           49.3772 
  4189    92.6750    116(11)            99.5014           49.2787 
  4190    92.6950    100(10)           100.1587           49.1800 
  4191    92.7150    112(11)           102.2565           49.2315 
  4192    92.7350    122(11)           105.4604           49.2830 
  4193    92.7550    102(10)           109.8570           49.3344 
  4194    92.7750    110(10)           115.5503           49.3859 
  4195    92.7950    118(11)           122.6861           49.4373 
  4196    92.8150    132(11)           131.1800           49.4888 
  4197    92.8350    132(11)           140.9770           49.5402 
  4198    92.8550    148(12)           152.3782           49.5916 
  4199    92.8750    144(12)           166.0301           49.6431 
  4200    92.8950    210(14)           182.8088           49.6945 
  4201    92.9150    174(13)           203.3292           49.7460 
  4202    92.9350    228(15)           227.3891           49.7975 
  4203    92.9550    246(16)           252.1049           49.8489 
  4204    92.9750    292(17)           272.8583           49.9004 
  4205    92.9950    256(16)           283.7110           49.9518 
  4206    93.0150    240(15)           281.7506           50.0033 
  4207    93.0350    230(15)           269.2599           50.0547 
  4208    93.0550    214(15)           252.1605           50.1062 
  4209    93.0750    190(14)           236.0418           50.1576 
  4210    93.0950    228(15)           224.2383           50.2091 
  4211    93.1150    182(13)           218.2169           50.2605 
  4212    93.1350    208(14)           218.3980           50.3120 
  4213    93.1550    244(16)           225.0945           50.3634 
  4214    93.1750    232(15)           238.8213           50.4149 
  4215    93.1950    288(17)           259.6476           50.4663 
  4216    93.2150    292(17)           287.1759           50.5178 
  4217    93.2350    338(18)           319.4676           50.5692 
  4218    93.2550    402(20)           351.1521           50.6207 
  4219    93.2750    400(20)           373.9844           50.6721 
  4220    93.2950    376(19)           379.5307           50.7236 
  4221    93.3150    392(20)           365.2270           50.7750 
  4222    93.3350    328(18)           336.3063           50.8265 
  4223    93.3550    298(17)           301.8536           50.8779 
  4224    93.3750    278(17)           269.1632           50.9294 
  4225    93.3950    210(14)           241.3032           50.9808 
  4226    93.4150    210(14)           219.7212           51.0323 
  4227    93.4350    208(14)           203.8688           51.0837 
  4228    93.4550    212(15)           193.6876           51.1352 
  4229    93.4750    192(14)           188.4884           51.1866 
  4230    93.4950    174(13)           187.7801           51.2381 
  4231    93.5150    186(14)           191.0142           51.2895 
  4232    93.5350    176(13)           197.0186           51.3410 
  4233    93.5550    190(14)           203.5026           51.3924 
  4234    93.5750    230(15)           207.0962           51.4439 
  4235    93.5950    210(14)           204.6850           51.4953 
  4236    93.6150    190(14)           195.5290           51.5468 
  4237    93.6350    180(13)           181.6613           51.5982 
  4238    93.6550    184(14)           166.3638           51.6497 
  4239    93.6750    170(13)           152.1189           51.7011 
  4240    93.6950    158(13)           139.7560           51.7526 
  4241    93.7150    130(11)           129.7213           51.8040 
  4242    93.7350    146(12)           121.5416           51.8555 
  4243    93.7550    112(11)           115.1964           51.9069 
  4244    93.7750    124(11)           110.5019           51.9584 
  4245    93.7950    114(11)           107.5530           52.0098 
  4246    93.8150    108(10)           105.1768           52.0613 
  4247    93.8350    106(10)           103.7164           52.1127 
  4248    93.8550    94(10)           102.9749           52.1642  
  4249    93.8750    100(10)           102.5360           51.9949 
  4250    93.8950    106(10)           102.5186           51.8257 
  4251    93.9150    102(10)           102.9852           51.6564 
  4252    93.9350    128(11)           104.1104           51.4871 
  4253    93.9550    112(11)           106.0433           51.3178 
  4254    93.9750    124(11)           108.7809           51.1485 
  4255    93.9950    108(10)           112.1276           50.9792 
  4256    94.0150    118(11)           115.7845           50.8099 
  4257    94.0350    138(12)           119.6327           50.6407 
  4258    94.0550    144(12)           123.8186           50.4714 
  4259    94.0750    128(11)           129.2222           50.3021 
  4260    94.0950    148(12)           136.2987           50.1328 
  4261    94.1150    130(11)           144.3262           49.9635 
  4262    94.1350    166(13)           152.3963           49.7942 
  4263    94.1550    180(13)           158.4717           49.6249 
  4264    94.1750    166(13)           160.4881           49.4557 
  4265    94.1950    162(13)           158.0990           49.2864 
  4266    94.2150    158(13)           153.6209           49.1171 
  4267    94.2350    158(13)           147.2433           48.9478 
  4268    94.2550    152(12)           141.7107           48.7785 
  4269    94.2750    152(12)           137.6995           48.6092 
  4270    94.2950    140(12)           134.9726           48.4399 
  4271    94.3150    164(13)           132.8413           48.2706 
  4272    94.3350    158(13)           130.8053           48.1013 
  4273    94.3550    120(11)           129.1799           47.9321 
  4274    94.3750    136(12)           128.2784           47.7628 
  4275    94.3950    128(11)           128.6320           47.5935 
  4276    94.4150    148(12)           130.5432           47.4242 
  4277    94.4350    136(12)           133.6876           47.2549 
  4278    94.4550    148(12)           137.2141           47.0856 
  4279    94.4750    148(12)           140.1066           46.9163 
  4280    94.4950    154(12)           141.8254           46.7470 
  4281    94.5150    146(12)           142.9148           46.5778 
  4282    94.5350    142(12)           144.8354           46.4085 
  4283    94.5550    176(13)           147.3208           46.2392 
  4284    94.5750    154(12)           150.6616           46.0699 
  4285    94.5950    174(13)           153.5464           45.9006 
  4286    94.6150    190(14)           154.0710           45.7313 
  4287    94.6350    120(11)           150.9753           45.5620 
  4288    94.6550    144(12)           143.9691           45.3928 
  4289    94.6750    150(12)           136.1940           45.2235 
  4290    94.6950    142(12)           128.4684           45.0542 
  4291    94.7150    136(12)           122.0251           44.8849 
  4292    94.7350    120(11)           117.3233           44.7156 
  4293    94.7550    110(10)           114.4597           44.5463 
  4294    94.7750    130(11)           113.2738           44.2596 
  4295    94.7950    146(12)           115.0603           43.9730 
  4296    94.8150    144(12)           117.4044           43.6862 
  4297    94.8350    116(11)           121.5415           43.3996 
  4298    94.8550    118(11)           127.5076           43.1130 
  4299    94.8750    138(12)           135.2356           42.8263 
  4300    94.8950    130(11)           144.4357           42.5396 
  4301    94.9150    150(12)           154.6442           42.2529 
  4302    94.9350    186(14)           165.5936           41.9663 
  4303    94.9550    198(14)           176.1990           41.6795 
  4304    94.9750    198(14)           189.3481           41.3929 
  4305    94.9950    218(15)           203.9423           41.1062 
  4306    95.0150    190(14)           218.4678           40.8195 
  4307    95.0350    208(14)           229.6276           40.5329 
  4308    95.0550    230(15)           233.5747           40.2462 
  4309    95.0750    204(14)           228.4352           39.9596 
  4310    95.0950    232(15)           216.2595           39.6728 
  4311    95.1150    188(14)           199.8877           39.3862 
  4312    95.1350    188(14)           183.5754           39.0995 
  4313    95.1550    168(13)           169.6843           38.8128 
  4314    95.1750    186(14)           159.1630           38.5262 
  4315    95.1950    164(13)           152.1834           38.2395 
  4316    95.2150    156(12)           148.6314           37.9528 
  4317    95.2350    152(12)           148.3173           37.6661 
  4318    95.2550    174(13)           150.9550           37.3795 
  4319    95.2750    186(14)           156.8618           37.0927 
  4320    95.2950    176(13)           165.7255           36.8061 
  4321    95.3150    192(14)           176.8376           36.5194 
  4322    95.3350    176(13)           188.9274           36.2328 
  4323    95.3550    186(14)           201.0001           35.9461 
  4324    95.3750    210(14)           210.2599           35.6594 
  4325    95.3950    220(15)           217.4034           35.3728 
  4326    95.4150    214(15)           223.8772           35.0860 
  4327    95.4350    236(15)           231.1258           34.7994 
  4328    95.4550    282(17)           238.9835           34.5127 
  4329    95.4750    266(16)           245.0910           34.2260 
  4330    95.4950    218(15)           245.9699           33.9393 
  4331    95.5150    242(16)           239.4841           33.6527 
  4332    95.5350    224(15)           226.6579           33.3661 
  4333    95.5550    242(16)           210.8274           33.0793 
  4334    95.5750    206(14)           195.4706           32.7927 
  4335    95.5950    180(13)           182.7434           32.5060 
  4336    95.6150    182(13)           173.5782           32.2193 
  4337    95.6350    160(13)           168.1752           31.9326 
  4338    95.6550    180(13)           166.4817           31.6460 
  4339    95.6750    174(13)           168.8099           31.3593 
  4340    95.6950    188(14)           174.3525           31.0726 
  4341    95.7150    166(13)           183.6674           30.7860 
  4342    95.7350    202(14)           196.6960           30.4992 
  4343    95.7550    224(15)           213.1056           30.2126 
  4344    95.7750    216(15)           232.0085           29.9259 
  4345    95.7950    248(16)           252.0732           29.6393 
  4346    95.8150    302(17)           271.9245           29.3525 
  4347    95.8350    308(18)           291.7749           29.0659 
  4348    95.8550    326(18)           312.9532           28.7793 
  4349    95.8750    362(19)           336.8984           28.4925 
  4350    95.8950    450(21)           362.5352           28.2059 
  4351    95.9150    426(21)           385.1156           27.9192 
  4352    95.9350    430(21)           397.9562           27.6325 
  4353    95.9550    384(20)           396.5699           27.3458 
  4354    95.9750    404(20)           382.3426           27.0592 
  4355    95.9950    414(20)           361.4986           26.7724 
  4356    96.0150    390(20)           340.7020           26.4858 
  4357    96.0350    360(19)           323.8898           26.1992 
  4358    96.0550    296(17)           311.4006           25.9125 
  4359    96.0750    306(17)           301.4144           25.6258 
  4360    96.0950    312(18)           291.7957           25.3391 
  4361    96.1150    298(17)           281.9798           25.0525 
  4362    96.1350    284(17)           273.1470           24.7657 
  4363    96.1550    272(16)           267.4496           24.4791 
  4364    96.1750    274(17)           266.2592           24.1925 
  4365    96.1950    296(17)           270.0290           23.9057 
  4366    96.2150    278(17)           277.0744           23.6191 
  4367    96.2350    264(16)           284.3370           23.3324 
  4368    96.2550    304(17)           288.1472           23.0458 
  4369    96.2750    276(17)           286.6541           22.7590 
  4370    96.2950    290(17)           281.0861           22.4724 
  4371    96.3150    286(17)           274.6103           22.1857 
  4372    96.3350    244(16)           271.0492           21.8990 
  4373    96.3550    312(18)           272.1938           21.6124 
  4374    96.3750    264(16)           278.5445           21.3257 
  4375    96.3950    274(17)           289.7597           21.0390 
  4376    96.4150    326(18)           305.4882           20.7523 
  4377    96.4350    318(18)           325.7845           20.4657 
  4378    96.4550    368(19)           350.5218           20.1789 
  4379    96.4750    384(20)           377.6884           19.8923 
  4380    96.4950    410(20)           402.0412           19.6056 
  4381    96.5150    500(22)           415.8816           19.3190 
  4382    96.5350    460(21)           412.6566           19.0323 
  4383    96.5550    436(21)           392.1962           18.7456 
  4384    96.5750    440(21)           360.6400           18.4590 
  4385    96.5950    388(20)           326.0356           18.1722 
  4386    96.6150    302(17)           294.3963           17.8856 
  4387    96.6350    310(18)           268.4943           17.5989 
  4388    96.6550    242(16)           249.3249           17.3122 
  4389    96.6750    250(16)           235.4792           17.0256 
  4390    96.6950    212(15)           226.5176           16.7389 
  4391    96.7150    218(15)           222.1117           16.4523 
  4392    96.7350    224(15)           222.3900           16.1655 
  4393    96.7550    254(16)           227.3133           15.8789 
  4394    96.7750    226(15)           236.3210           15.5922 
  4395    96.7950    254(16)           248.5449           15.3055 
  4396    96.8150    244(16)           259.7971           15.0188 
  4397    96.8350    294(17)           266.0840           14.7322 
  4398    96.8550    288(17)           264.1424           14.4455 
  4399    96.8750    256(16)           254.1713           14.1588 
  4400    96.8950    276(17)           239.5153           13.8722 
  4401    96.9150    262(16)           224.4329           13.5854 
  4402    96.9350    202(14)           212.1574           13.2988 
  4403    96.9550    218(15)           205.6062           14.2173 
  4404    96.9750    222(15)           204.2727           15.1354 
  4405    96.9950    226(15)           207.8398           16.0539 
  4406    97.0150    258(16)           216.2922           16.9721 
  4407    97.0350    256(16)           229.2791           17.8902 
  4408    97.0550    282(17)           245.8156           18.8087 
  4409    97.0750    290(17)           263.3370           19.7269 
  4410    97.0950    344(19)           277.4384           20.6454 
  4411    97.1150    360(19)           283.3665           21.5635 
  4412    97.1350    288(17)           277.5794           22.4820 
  4413    97.1550    308(18)           261.3823           23.4001 
  4414    97.1750    272(16)           239.2921           24.3183 
  4415    97.1950    248(16)           216.1924           25.2368 
  4416    97.2150    230(15)           195.0298           26.1549 
  4417    97.2350    202(14)           178.4286           27.0734 
  4418    97.2550    188(14)           165.6979           27.9915 
  4419    97.2750    194(14)           157.0290           28.9100 
  4420    97.2950    158(13)           152.1512           29.8282 
  4421    97.3150    152(12)           150.8112           30.7467 
  4422    97.3350    140(12)           152.8029           31.6648 
  4423    97.3550    184(14)           157.9300           32.5830 
  4424    97.3750    178(13)           165.4562           33.5014 
  4425    97.3950    180(13)           174.2064           34.4196 
  4426    97.4150    190(14)           182.0829           35.3381 
  4427    97.4350    182(13)           186.5355           36.2562 
  4428    97.4550    184(14)           185.8617           37.1747 
  4429    97.4750    200(14)           180.3499           38.0929 
  4430    97.4950    162(13)           171.9538           39.0113 
  4431    97.5150    182(13)           163.1268           39.9295 
  4432    97.5350    168(13)           154.4032           40.8476 
  4433    97.5550    152(12)           146.2840           41.7661 
  4434    97.5750    144(12)           138.3859           42.6843 
  4435    97.5950    138(12)           130.5338           43.6028 
  4436    97.6150    128(11)           122.9915           44.5209 
  4437    97.6350    124(11)           116.1813           45.4394 
  4438    97.6550    106(10)           110.4150           46.3575 
  4439    97.6750    98(10)           104.8410           47.2757  
  4440    97.6950    80(9)           101.3153           48.1942   
  4441    97.7150    112(11)            97.9452           48.2384 
  4442    97.7350    108(10)            95.4651           48.2826 
  4443    97.7550    104(10)            93.7867           48.3268 
  4444    97.7750    86(9)            92.8406           48.3710   
  4445    97.7950    102(10)            92.6878           48.4152 
  4446    97.8150    92(10)            92.9341           48.4594  
  4447    97.8350    106(10)            93.5564           48.5036 
  4448    97.8550    112(11)            94.7559           48.5478 
  4449    97.8750    98(10)            95.7999           48.5920  
  4450    97.8950    96(10)            96.5017           48.6362  
  4451    97.9150    94(10)            96.7725           48.6804  
  4452    97.9350    92(10)            96.7702           48.7246  
  4453    97.9550    98(10)            96.7358           48.7688  
  4454    97.9750    80(9)            96.7799           48.8130   
  4455    97.9950    114(11)            96.8035           48.8572 
  4456    98.0150    90(9)            96.1626           48.9014   
  4457    98.0350    94(10)            95.7842           48.9456  
  4458    98.0550    98(10)            95.3254           48.9898  
  4459    98.0750    88(9)            95.0687           49.0340   
  4460    98.0950    96(10)            95.2791           49.0782  
  4461    98.1150    96(10)            96.1799           49.1224  
  4462    98.1350    90(9)            97.8198           49.1666   
  4463    98.1550    106(10)           100.2633           49.2108 
  4464    98.1750    94(10)           103.6996           49.2550  
  4465    98.1950    114(11)           108.3005           49.2993 
  4466    98.2150    134(12)           114.2783           49.3434 
  4467    98.2350    144(12)           121.3391           49.3877 
  4468    98.2550    140(12)           129.5377           49.4319 
  4469    98.2750    148(12)           137.4036           49.4761 
  4470    98.2950    156(12)           146.5315           49.5203 
  4471    98.3150    158(13)           155.4237           49.5645 
  4472    98.3350    184(14)           163.9643           49.6087 
  4473    98.3550    192(14)           172.7187           49.6529 
  4474    98.3750    186(14)           182.3956           49.6971 
  4475    98.3950    226(15)           193.1167           49.7413 
  4476    98.4150    234(15)           203.9086           49.7855 
  4477    98.4350    260(16)           212.7136           49.8297 
  4478    98.4550    224(15)           217.3773           49.8739 
  4479    98.4750    236(15)           217.2744           49.9181 
  4480    98.4950    264(16)           213.6661           49.9623 
  4481    98.5150    242(16)           209.0337           50.0065 
  4482    98.5350    218(15)           205.5139           50.0507 
  4483    98.5550    240(15)           204.0604           50.0949 
  4484    98.5750    202(14)           203.9759           50.1391 
  4485    98.5950    206(14)           203.8243           50.1833 
  4486    98.6150    218(15)           201.5465           50.2275 
  4487    98.6350    196(14)           197.6814           50.2717 
  4488    98.6550    222(15)           192.3109           50.3159 
  4489    98.6750    198(14)           186.8768           50.3601 
  4490    98.6950    218(15)           182.7507           50.4043 
  4491    98.7150    180(13)           180.6691           50.4485 
  4492    98.7350    198(14)           180.5245           50.4927 
  4493    98.7550    184(14)           181.4443           50.5369 
  4494    98.7750    196(14)           182.1283           50.5811 
  4495    98.7950    174(13)           181.7189           50.6253 
  4496    98.8150    194(14)           180.2082           50.6696 
  4497    98.8350    190(14)           178.5713           50.7137 
  4498    98.8550    202(14)           178.0652           50.7579 
  4499    98.8750    184(14)           179.5944           50.8022 
  4500    98.8950    174(13)           182.6988           50.8464 
  4501    98.9150    214(15)           188.6697           50.8906 
  4502    98.9350    200(14)           196.2499           50.9348 
  4503    98.9550    212(15)           205.2364           50.9790 
  4504    98.9750    224(15)           215.0862           51.0232 
  4505    98.9950    222(15)           225.4927           51.0674 
  4506    99.0150    238(15)           235.0165           51.1116 
  4507    99.0350    228(15)           241.2076           51.1558 
  4508    99.0550    246(16)           241.7893           51.2000 
  4509    99.0750    202(14)           236.2982           51.2442 
  4510    99.0950    224(15)           226.6411           51.2884 
  4511    99.1150    188(14)           215.5441           51.3326 
  4512    99.1350    226(15)           205.4621           51.3768 
  4513    99.1550    194(14)           197.5985           51.4210 
  4514    99.1750    174(13)           192.1617           51.4652 
  4515    99.1950    204(14)           188.9713           51.5094 
  4516    99.2150    194(14)           187.9782           51.5536 
  4517    99.2350    198(14)           189.1926           51.5978 
  4518    99.2550    218(15)           193.7019           51.6420 
  4519    99.2750    200(14)           201.1814           51.6862 
  4520    99.2950    236(15)           211.0960           51.7304 
  4521    99.3150    252(16)           221.6640           51.7746 
  4522    99.3350    220(15)           230.4314           51.8188 
  4523    99.3550    248(16)           234.5983           51.8630 
  4524    99.3750    230(15)           232.6873           51.9072 
  4525    99.3950    214(15)           224.7636           51.9514 
  4526    99.4150    208(14)           212.6837           51.9956 
  4527    99.4350    194(14)           199.0933           52.0398 
  4528    99.4550    168(13)           186.1539           52.0841 
  4529    99.4750    180(13)           175.2628           52.1282 
  4530    99.4950    164(13)           166.8805           52.1724 
  4531    99.5150    186(14)           160.9218           52.2167 
  4532    99.5350    166(13)           157.1294           52.2608 
  4533    99.5550    138(12)           155.2859           52.3051 
  4534    99.5750    174(13)           155.1939           52.3493 
  4535    99.5950    192(14)           156.4465           52.3935 
  4536    99.6150    196(14)           158.2413           52.4377 
  4537    99.6350    174(13)           159.4401           52.4819 
  4538    99.6550    184(14)           158.8983           52.5261 
  4539    99.6750    158(13)           155.8791           52.5703 
  4540    99.6950    148(12)           150.2751           52.6145 
  4541    99.7150    164(13)           142.8555           52.6587 
  4542    99.7350    130(11)           134.6581           52.7029 
  4543    99.7550    136(12)           126.7435           52.7471 
  4544    99.7750    134(12)           119.8085           52.7913 
  4545    99.7950    118(11)           114.1830           52.8355 
  4546    99.8150    110(10)           109.8945           52.8797 
  4547    99.8350    94(10)           106.9907           52.9239  
  4548    99.8550    112(11)           105.3062           52.9239 
  4549    99.8750    116(11)           104.8098           52.9239 
  4550    99.8950    104(10)           105.4209           52.9239 
  4551    99.9150    110(10)           107.0232           52.9280 
_pd_proc_number_of_points   4551
 
loop_                          
      _refln_index_h           
      _refln_index_k           
      _refln_index_l           
      _refln_mult              
      _pd_refln_phase_id       
      _refln_observed_status   
      _refln_F_squared_meas    
      _refln_F_squared_calc    
      _refln_phase_calc        
      _refln_d_spacing         
   0   1   2  6  1  o       6889.2134     6818.4375  233.54   8.13723
   0   1   2  6  1  o          0.0000     6818.4375  233.54   8.13723
   1   0   4  6  1  o      23368.9277    23105.1387  197.18   6.49158
   1   0   4  6  1  o          0.0000    23105.1387  197.18   6.49158
   0   0   6  2  1  o      20041.1309    19011.4023   11.09   6.21574
   0   0   6  2  1  o          0.0000    19011.4023   11.09   6.21574
   1   1   0  6  1  o      43084.8086    42279.4805  181.21   5.22141
   1   1   0  6  1  o          0.0000    42279.4805  181.21   5.22141
   1   1   3 12  1  o       2322.1313     2323.4412   95.85   4.81402
   1   1   3 12  1  o          0.0000     2323.4412   95.85   4.81402
   2   0   2  6  1  o      23405.6992    22171.6230   78.83   4.39451
   2   0   2  6  1  o          0.0000    22171.6230   78.83   4.39451
   0   1   8  6  1  o       6419.9736     5797.3506   43.40   4.14368
   0   1   8  6  1  o          0.0000     5797.3506   43.40   4.14368
   0   2   4  6  1  o      57311.1328    55692.7109  154.53   4.06862
   0   2   4  6  1  o          0.0000    55692.7109  154.53   4.06862
   1   1   6 12  1  o       7046.7041     6911.6846   61.05   3.99800
   1   1   6 12  1  o          0.0000     6911.6846   61.05   3.99800
   1   0  10  6  1  o     149546.1406   146613.5938   41.00   3.44779
   1   0  10  6  1  o          0.0000   146613.5938   41.00   3.44779
   2   1   1 12  1  o      13100.3232    13190.7949  115.90   3.40395
   2   1   1 12  1  o          0.0000    13190.7949  115.90   3.40395
   1   2   2 12  1  o      39552.7891    38989.7227   40.03   3.36219
   1   2   2 12  1  o          0.0000    38989.7227   40.03   3.36219
   1   1   9 12  1  o      13977.3086    13769.0264  104.24   3.24586
   2   0   8  6  1  o      30500.1504    30044.6309  126.19   3.24579
   1   1   9 12  1  o          0.0000    13769.0264  104.24   3.24586
   2   0   8  6  1  o          0.0000    30044.6309  126.19   3.24579
   2   1   4 12  1  o     228019.0312   227087.1719  154.84   3.20933
   2   1   4 12  1  o          0.0000   227087.1719  154.84   3.20933
   0   0  12  2  1  o      20261.1523    20266.9121   25.10   3.10787
   1   2   5 12  1  o        385.8815      385.0983  182.35   3.10745
   0   0  12  2  1  o          0.0000    20266.9121   25.10   3.10787
   1   2   5 12  1  o          0.0000      385.0983  182.35   3.10745
   3   0   0  6  1  o     106950.0547   109653.6094  137.62   3.01458
   3   0   0  6  1  o          0.0000   109653.6094  137.62   3.01458
   0   2  10  6  1  o    1100459.2500  1086130.1250  215.61   2.87714
   2   1   7 12  1  o        242.4189      239.3446  159.90   2.87699
   0   2  10  6  1  o          0.0000  1086130.1250  215.61   2.87714
   2   1   7 12  1  o          0.0000      239.3446  159.90   2.87699
   1   2   8 12  1  o     118355.3125   117073.4141    0.01   2.75659
   1   2   8 12  1  o          0.0000   117073.4141    0.01   2.75659
   0   3   6  6  1  o      23433.8711    23884.7480  307.04   2.71241
   3   0   6  6  1  o      81112.1719    82672.8047  110.19   2.71241
   0   3   6  6  1  o          0.0000    23884.7480  307.04   2.71241
   3   0   6  6  1  o          0.0000    82672.8047  110.19   2.71241
   1   1  12 12  1  o      49619.9648    49678.4883  165.78   2.67060
   1   1  12 12  1  o          0.0000    49678.4883  165.78   2.67060
   2   2   0  6  1  o     983661.8125   983944.6250    4.29   2.61070
   2   2   0  6  1  o          0.0000   983944.6250    4.29   2.61070
   0   1  14  6  1  o      57236.4102    56037.3008  227.74   2.55534
   2   2   3 12  1  o      41429.4414    40542.5938  200.40   2.55497
   0   1  14  6  1  o          0.0000    56037.3008  227.74   2.55534
   2   2   3 12  1  o          0.0000    40542.5938  200.40   2.55497
   2   1  10 12  1  o      84509.1719    83948.1250   87.69   2.51990
   2   1  10 12  1  o          0.0000    83948.1250   87.69   2.51990
   1   3   1 12  1  o      30963.4531    31388.4727  329.50   2.50263
   1   3   1 12  1  o          0.0000    31388.4727  329.50   2.50263
   3   1   2 12  1  o       1377.1016     1394.6383  198.93   2.48589
   3   1   2 12  1  o          0.0000     1394.6383  198.93   2.48589
   1   3   4 12  1  o       2226.4006     2296.6260  256.44   2.42216
   1   3   4 12  1  o          0.0000     2296.6260  256.44   2.42216
   1   2  11 12  1  o      12082.7734    11751.8057  255.94   2.40715
   2   2   6 12  1  o      78114.5469    75928.2500   52.51   2.40701
   1   2  11 12  1  o          0.0000    11751.8057  255.94   2.40715
   2   2   6 12  1  o          0.0000    75928.2500   52.51   2.40701
   3   1   5 12  1  o      48842.6680    47180.0312  294.60   2.37746
   3   1   5 12  1  o          0.0000    47180.0312  294.60   2.37746
   2   0  14  6  1  o      16078.6758    14583.3428  303.05   2.29522
   2   0  14  6  1  o          0.0000    14583.3428  303.05   2.29522
   1   3   7 12  1  o       2852.9673     3162.4932  257.74   2.26936
   1   3   7 12  1  o          0.0000     3162.4932  257.74   2.26936
   1   0  16  6  1  o     220478.9844   218141.4375  299.03   2.25714
   1   0  16  6  1  o          0.0000   218141.4375  299.03   2.25714
   1   1  15 12  1  o      22830.1387    22540.3184  273.37   2.24479
   0   4   2  6  1  o      27755.1055    27351.2539   39.71   2.24450
   1   1  15 12  1  o          0.0000    22540.3184  273.37   2.24479
   0   4   2  6  1  o          0.0000    27351.2539   39.71   2.24450
   2   2   9 12  1  o       3525.7239     3086.1614  108.32   2.20887
   3   1   8 12  1  o       1293.2098     1131.9869  282.98   2.20885
   2   2   9 12  1  o          0.0000     3086.1614  108.32   2.20887
   3   1   8 12  1  o          0.0000     1131.9869  282.98   2.20885
   2   1  13 12  1  o      12504.9238    11866.7949  262.32   2.19745
   4   0   4  6  1  o     228942.7969   217207.6562  354.64   2.19726
   2   1  13 12  1  o          0.0000    11866.7949  262.32   2.19745
   4   0   4  6  1  o          0.0000   217207.6562  354.64   2.19726
   0   3  12  6  1  o      20655.7949    20243.9199  117.74   2.16386
   3   0  12  6  1  o     212685.3281   208444.4062  251.32   2.16386
   0   3  12  6  1  o          0.0000    20243.9199  117.74   2.16386
   3   0  12  6  1  o          0.0000   208444.4062  251.32   2.16386
   1   2  14 12  1  o      10412.9297     9426.1797   64.75   2.10117
   1   2  14 12  1  o          0.0000     9426.1797   64.75   2.10117
   1   3  10 12  1  o      60925.6680    59463.9180  217.44   2.08134
   1   3  10 12  1  o          0.0000    59463.9180  217.44   2.08134
   0   0  18  2  1  o     123554.7266   117886.4375  151.35   2.07191
   0   2  16  6  1  o      38239.0742    36466.0820  135.60   2.07184
   3   2   1 12  1  o      31803.9023    30251.1172  140.49   2.07157
   0   0  18  2  1  o          0.0000   117886.4375  151.35   2.07191
   0   2  16  6  1  o          0.0000    36466.0820  135.60   2.07184
   3   2   1 12  1  o          0.0000    30251.1172  140.49   2.07157
   2   3   2 12  1  o      54804.9141    55114.1719  210.43   2.06205
   2   3   2 12  1  o          0.0000    55114.1719  210.43   2.06205
   0   4   8  6  1  o     161999.0781   157940.0312  343.84   2.03431
   0   4   8  6  1  o          0.0000   157940.0312  343.84   2.03431
   3   2   4 12  1  o      44131.3516    42947.3828  288.12   2.02524
   3   2   4 12  1  o          0.0000    42947.3828  288.12   2.02524
   3   1  11 12  1  o      14373.4863    14171.2402  169.21   2.01644
   3   1  11 12  1  o          0.0000    14171.2402  169.21   2.01644
   2   2  12 12  1  o      88869.4531    87168.6641  122.20   1.99900
   2   3   5 12  1  o       6232.6128     6102.6025  276.29   1.99889
   2   2  12 12  1  o          0.0000    87168.6641  122.20   1.99900
   2   3   5 12  1  o          0.0000     6102.6025  276.29   1.99889
   4   1   0 12  1  o      16688.8066    16247.9912  316.51   1.97351
   4   1   0 12  1  o          0.0000    16247.9912  316.51   1.97351
   1   4   3 12  1  o      21898.1562    20946.8203  343.75   1.94910
   4   1   3 12  1  o       2983.5513     2853.9351  260.52   1.94910
   1   4   3 12  1  o          0.0000    20946.8203  343.75   1.94910
   4   1   3 12  1  o          0.0000     2853.9351  260.52   1.94910
   4   0  10  6  1  o     678580.0625   682128.6875  212.14   1.93339
   3   2   7 12  1  o       1581.4750     1588.8954   65.00   1.93335
   4   0  10  6  1  o          0.0000   682128.6875  212.14   1.93339
   3   2   7 12  1  o          0.0000     1588.8954   65.00   1.93335
   1   1  18 12  1  o       3384.0344     3199.0581  312.11   1.92583
   2   1  16 12  1  o        351.4791      331.9547  268.65   1.92578
   1   1  18 12  1  o          0.0000     3199.0581  312.11   1.92583
   2   1  16 12  1  o          0.0000      331.9547  268.65   1.92578
   2   3   8 12  1  o     248824.3906   245798.8125  150.60   1.89552
   2   3   8 12  1  o          0.0000   245798.8125  150.60   1.89552
   1   3  13 12  1  o       2865.9399     2738.3911    0.52   1.88830
   1   3  13 12  1  o          0.0000     2738.3911    0.52   1.88830
   1   4   6 12  1  o     135418.4844   135977.1875   75.56   1.88097
   4   1   6 12  1  o      65425.4570    65695.3828  285.26   1.88097
   1   4   6 12  1  o          0.0000   135977.1875   75.56   1.88097
   4   1   6 12  1  o          0.0000    65695.3828  285.26   1.88097
   1   2  17 12  1  o       3376.7029     3279.7944  309.67   1.84626
   1   2  17 12  1  o          0.0000     3279.7944  309.67   1.84626
   0   1  20  6  1  o     123730.0312   117208.9844  262.15   1.82630
   3   1  14 12  1  o      25522.6367    24119.0801    0.77   1.82616
   0   1  20  6  1  o          0.0000   117208.9844  262.15   1.82630
   3   1  14 12  1  o          0.0000    24119.0801    0.77   1.82616
   3   2  10 12  1  o      54677.4023    52847.7578   12.98   1.81309
   3   2  10 12  1  o          0.0000    52847.7578   12.98   1.81309
   2   2  15 12  1  o       1998.5349     2011.7892  202.59   1.80045
   5   0   2  6  1  o     169060.2344   170155.9844   53.08   1.80030
   2   2  15 12  1  o          0.0000     2011.7892  202.59   1.80045
   5   0   2  6  1  o          0.0000   170155.9844   53.08   1.80030
   1   4   9 12  1  o      16865.5527    17217.5527   80.64   1.78176
   4   1   9 12  1  o      64324.2969    65666.8047  275.89   1.78176
   1   4   9 12  1  o          0.0000    17217.5527   80.64   1.78176
   4   1   9 12  1  o          0.0000    65666.8047  275.89   1.78176
   0   5   4  6  1  o     254186.5312   252562.9219  144.94   1.77564
   0   5   4  6  1  o          0.0000   252562.9219  144.94   1.77564
   2   3  11 12  1  o      13905.0576    13405.7783  141.28   1.76970
   2   3  11 12  1  o          0.0000    13405.7783  141.28   1.76970
   3   3   0  6  1  o     127636.9297   121055.3203    5.99   1.74047
   3   3   0  6  1  o          0.0000   121055.3203    5.99   1.74047
   2   0  20  6  1  o    1010348.2500   997183.5625   79.85   1.72389
   0   4  14  6  1  o      26430.0098    26049.5664  224.92   1.72377
   3   3   3 12  1  o       2937.4246     2891.2131   69.63   1.72366
   2   0  20  6  1  o          0.0000   997183.5625   79.85   1.72389
   0   4  14  6  1  o          0.0000    26049.5664  224.92   1.72377
   3   3   3 12  1  o          0.0000     2891.2131   69.63   1.72366
   0   3  18  6  1  o      72917.8359    72034.6094   15.84   1.70750
   3   0  18  6  1  o     260537.9844   257382.1875  204.76   1.70750
   1   3  16 12  1  o      34885.6641    34435.4727  293.81   1.70747
   2   4   1 12  1  o        984.5955      968.9980  173.31   1.70732
   0   3  18  6  1  o          0.0000    72034.6094   15.84   1.70750
   3   0  18  6  1  o          0.0000   257382.1875  204.76   1.70750
   1   3  16 12  1  o          0.0000    34435.4727  293.81   1.70747
   2   4   1 12  1  o          0.0000      968.9980  173.31   1.70732
   2   1  19 12  1  o      27836.7363    27386.5371  158.63   1.70218
   4   2   2 12  1  o       6713.3843     6592.5952   86.78   1.70197
   2   1  19 12  1  o          0.0000    27386.5371  158.63   1.70218
   4   2   2 12  1  o          0.0000     6592.5952   86.78   1.70197
   5   0   8  6  1  o     265526.1875   260527.6875  359.17   1.68627
   5   0   8  6  1  o          0.0000   260527.6875  359.17   1.68627
   1   1  21 12  1  o       1099.8853     1053.5822   51.09   1.68133
   3   2  13 12  1  o       7513.7280     7183.5776  230.03   1.68118
   2   4   4 12  1  o      35009.8398    33426.5391  134.88   1.68110
   1   1  21 12  1  o          0.0000     1053.5822   51.09   1.68133
   3   2  13 12  1  o          0.0000     7183.5776  230.03   1.68118
   2   4   4 12  1  o          0.0000    33426.5391  134.88   1.68110
   3   3   6 12  1  o      18183.3477    17069.6621   30.97   1.67601
   3   3   6 12  1  o          0.0000    17069.6621   30.97   1.67601
   1   0  22  6  1  o      21988.9590    21722.1035   14.39   1.66618
   1   4  12 12  1  o      40849.5625    40335.2578  227.57   1.66600
   4   1  12 12  1  o      40128.8555    39623.6250  128.04   1.66600
   4   2   5 12  1  o       2353.8091     2323.3130  347.67   1.66593
   1   0  22  6  1  o          0.0000    21722.1035   14.39   1.66618
   1   4  12 12  1  o          0.0000    40335.2578  227.57   1.66600
   4   1  12 12  1  o          0.0000    39623.6250  128.04   1.66600
   4   2   5 12  1  o          0.0000     2323.3130  347.67   1.66593
   3   1  17 12  1  o       1184.2463     1281.2632   52.60   1.65131
   3   1  17 12  1  o          0.0000     1281.2632   52.60   1.65131
   1   2  20 12  1  o      36508.7656    35617.3672  216.88   1.63698
   2   3  14 12  1  o      60180.3789    58588.4922  355.35   1.63688
   1   2  20 12  1  o          0.0000    35617.3672  216.88   1.63698
   2   3  14 12  1  o          0.0000    58588.4922  355.35   1.63688
   0   5  10  6  1  o      74754.4062    74795.4766   84.90   1.62745
   2   4   7 12  1  o       7876.1934     7881.8496  355.53   1.62742
   0   5  10  6  1  o          0.0000    74795.4766   84.90   1.62745
   2   4   7 12  1  o          0.0000     7881.8496  355.53   1.62742
   2   2  18 12  1  o      14067.8174    13689.2920   85.88   1.62293
   4   0  16  6  1  o      78745.3750    76617.0547  289.68   1.62289
   5   1   1 12  1  o       4433.9907     4311.1484  283.75   1.62277
   2   2  18 12  1  o          0.0000    13689.2920   85.88   1.62293
   4   0  16  6  1  o          0.0000    76617.0547  289.68   1.62289
   5   1   1 12  1  o          0.0000     4311.1484  283.75   1.62277
   1   5   2 12  1  o       4725.7642     4506.9814  298.58   1.61818
   1   5   2 12  1  o          0.0000     4506.9814  298.58   1.61818
   3   3   9 12  1  o      61968.3555    61480.9141  102.43   1.60467
   4   2   8 12  1  o      77331.7500    76721.4297  128.82   1.60466
   3   3   9 12  1  o          0.0000    61480.9141  102.43   1.60467
   4   2   8 12  1  o          0.0000    76721.4297  128.82   1.60466
   5   1   4 12  1  o      82317.3516    81002.7031  160.83   1.60020
   5   1   4 12  1  o          0.0000    81002.7031  160.83   1.60020
   0   2  22  6  1  o      60017.3672    60226.2031  291.16   1.58732
   1   5   5 12  1  o       7879.3706     7874.8623  347.11   1.58711
   0   2  22  6  1  o          0.0000    60226.2031  291.16   1.58732
   1   5   5 12  1  o          0.0000     7874.8623  347.11   1.58711
   0   0  24  2  1  o      30162.8633    30380.6211  241.70   1.55393
   2   4  10 12  1  o     182725.0938   184203.5469  215.35   1.55372
   5   1   7 12  1  o      20353.5762    20519.6484  346.25   1.55370
   0   0  24  2  1  o          0.0000    30380.6211  241.70   1.55393
   2   4  10 12  1  o          0.0000   184203.5469  215.35   1.55372
   5   1   7 12  1  o          0.0000    20519.6484  346.25   1.55370
   3   2  16 12  1  o     209793.4062   205150.8750  311.04   1.54976
   3   2  16 12  1  o          0.0000   205150.8750  311.04   1.54976
   1   3  19 12  1  o       2389.5317     2321.5186  282.25   1.54581
   1   4  15 12  1  o       9389.9648     9124.8438  352.79   1.54575
   4   1  15 12  1  o       9960.3389     9679.1133    9.49   1.54575
   1   3  19 12  1  o          0.0000     2321.5186  282.25   1.54581
   1   4  15 12  1  o          0.0000     9124.8438  352.79   1.54575
   4   1  15 12  1  o          0.0000     9679.1133    9.49   1.54575
   1   5   8 12  1  o      75082.5078    73354.2188  331.60   1.53386
   1   5   8 12  1  o          0.0000    73354.2188  331.60   1.53386
   4   2  11 12  1  o       3193.7900     3148.7197   15.95   1.52616
   4   2  11 12  1  o          0.0000     3148.7197   15.95   1.52616
   2   1  22 12  1  o      87970.6328    83785.6406  340.32   1.51870
   3   3  12 12  1  o      56926.7500    54264.6250  147.44   1.51856
   2   1  22 12  1  o          0.0000    83785.6406  340.32   1.51870
   3   3  12 12  1  o          0.0000    54264.6250  147.44   1.51856
   2   3  17 12  1  o        598.3972      585.7906   81.51   1.50741
   6   0   0  6  1  o     219894.0625   215331.7344  358.09   1.50729
   2   3  17 12  1  o          0.0000      585.7906   81.51   1.50741
   6   0   0  6  1  o          0.0000   215331.7344  358.09   1.50729
   3   1  20 12  1  o      22571.0430    22245.3496  268.39   1.49649
   5   0  14  6  1  o      10955.1709    10784.7705  179.25   1.49641
   3   1  20 12  1  o          0.0000    22245.3496  268.39   1.49649
   5   0  14  6  1  o          0.0000    10784.7705  179.25   1.49641
   1   1  24 12  1  o      12059.6338    11753.4033  331.60   1.48938
   5   1  10 12  1  o      43284.5859    42218.8594  178.84   1.48919
   1   1  24 12  1  o          0.0000    11753.4033  331.60   1.48938
   4   3   1 12  1  o      29175.7227    29230.3105  114.68   1.48560
   5   1  10 12  1  o          0.0000    42218.8594  178.84   1.48919
   3   4   2 12  1  o       7566.7354     7482.3608   42.45   1.48208
   4   3   1 12  1  o          0.0000    29230.3105  114.68   1.48560
   3   4   2 12  1  o          0.0000     7482.3608   42.45   1.48208
   2   2  21 12  1  o        799.6395      804.3212  266.96   1.46839
   2   4  13 12  1  o         42.1265       42.4345  131.24   1.46829
   4   3   4 12  1  o     141996.8906   143129.8750  151.99   1.46823
   1   2  23 12  1  o       2170.2275     2133.3848  232.87   1.46502
   1   5  11 12  1  o      13095.2012    12894.5811  176.87   1.46487
   0   6   6  6  1  o       6021.7705     5931.4302  101.25   1.46484
   6   0   6  6  1  o       5685.0815     5599.7920   81.30   1.46484
   2   2  21 12  1  o          0.0000      804.3212  266.96   1.46839
   2   4  13 12  1  o          0.0000       42.4345  131.24   1.46829
   4   3   4 12  1  o          0.0000   143129.8750  151.99   1.46823
   1   2  23 12  1  o          0.0000     2133.3848  232.87   1.46502
   1   5  11 12  1  o          0.0000    12894.5811  176.87   1.46487
   0   6   6  6  1  o          0.0000     5931.4302  101.25   1.46484
   6   0   6  6  1  o          0.0000     5599.7920   81.30   1.46484
   3   4   5 12  1  o      22971.8164    22319.0723  148.58   1.45810
   3   4   5 12  1  o          0.0000    22319.0723  148.58   1.45810
   5   2   0 12  1  o      37983.5664    39777.7266  145.53   1.44816
   5   2   0 12  1  o          0.0000    39777.7266  145.53   1.44816
   0   4  20  6  1  o     136071.9688   126950.4297   86.67   1.43857
   4   2  14 12  1  o       3921.5623     3658.4280  302.28   1.43850
   2   5   3 12  1  o       5000.0649     4664.3608  216.50   1.43843
   5   2   3 12  1  o       5669.6133     5288.9561  338.92   1.43843
   0   4  20  6  1  o          0.0000   126950.4297   86.67   1.43857
   4   2  14 12  1  o          0.0000     3658.4280  302.28   1.43850
   2   5   3 12  1  o          0.0000     4664.3608  216.50   1.43843
   5   2   3 12  1  o          0.0000     5288.9561  338.92   1.43843
   4   3   7 12  1  o       3764.7791     3749.7329   84.12   1.43207
   1   4  18 12  1  o      72022.3828    71097.0234  209.36   1.42900
   4   1  18 12  1  o       3541.8303     3496.3240  205.90   1.42900
   0   5  16  6  1  o       4768.2046     4708.0581  144.10   1.42898
   4   3   7 12  1  o          0.0000     3749.7329   84.12   1.43207
   3   2  19 12  1  o      26392.4707    27053.5098  116.57   1.42588
   3   3  15 12  1  o       7979.1152     8181.2334  342.86   1.42583
   1   4  18 12  1  o          0.0000    71097.0234  209.36   1.42900
   4   1  18 12  1  o          0.0000     3496.3240  205.90   1.42900
   0   5  16  6  1  o          0.0000     4708.0581  144.10   1.42898
   3   2  19 12  1  o          0.0000    27053.5098  116.57   1.42588
   3   3  15 12  1  o          0.0000     8181.2334  342.86   1.42583
   0   1  26  6  1  o      14141.5693    13429.5352  160.76   1.41669
   3   4   8 12  1  o      81616.8203    77800.1719  345.45   1.41649
   5   1  13 12  1  o       2232.1362     2168.3323  291.01   1.41347
   0   1  26  6  1  o          0.0000    13429.5352  160.76   1.41669
   3   4   8 12  1  o          0.0000    77800.1719  345.45   1.41649
   2   5   6 12  1  o      38995.9062    38578.9492  265.66   1.41039
   5   2   6 12  1  o     155989.4688   154321.5781   84.42   1.41039
   5   1  13 12  1  o          0.0000     2168.3323  291.01   1.41347
   2   5   6 12  1  o          0.0000    38578.9492  265.66   1.41039
   5   2   6 12  1  o          0.0000   154321.5781   84.42   1.41039
   1   3  22 12  1  o      12527.3086    12022.0693  343.78   1.40452
   1   3  22 12  1  o          0.0000    12022.0693  343.78   1.40452
   2   3  20 12  1  o     190410.2344   188385.4375  273.23   1.38689
   1   5  14 12  1  o        808.5572      800.1059  247.13   1.38683
   2   3  20 12  1  o          0.0000   188385.4375  273.23   1.38689
   1   5  14 12  1  o          0.0000      800.1059  247.13   1.38683
   0   3  24  6  1  o      11811.1826    12294.9102  264.65   1.38123
   3   0  24  6  1  o      60265.3320    62733.5039   16.58   1.38123
   4   3  10 12  1  o      36804.2734    38277.9844   93.75   1.38108
   2   4  16 12  1  o       8580.9941     8605.2266  347.68   1.37829
   1   6   1 12  1  o      47213.1484    47356.2422  131.66   1.37822
   0   3  24  6  1  o          0.0000    12294.9102  264.65   1.38123
   3   0  24  6  1  o          0.0000    62733.5039   16.58   1.38123
   4   3  10 12  1  o          0.0000    38277.9844   93.75   1.38108
   6   1   2 12  1  o       2693.2214     2572.5293  215.19   1.37540
   2   4  16 12  1  o          0.0000     8605.2266  347.68   1.37829
   1   6   1 12  1  o          0.0000    47356.2422  131.66   1.37822
   6   1   2 12  1  o          0.0000     2572.5293  215.19   1.37540
   2   0  26  6  1  o      23507.9316    22811.1328   72.95   1.36726
   2   1  25 12  1  o        628.4648      610.0375   76.56   1.36724
   2   5   9 12  1  o      22680.3848    22088.6230  295.69   1.36708
   5   2   9 12  1  o       3181.5999     3098.5876  318.53   1.36708
   1   6   4 12  1  o       9540.0635     9375.7246  292.18   1.36431
   2   0  26  6  1  o          0.0000    22811.1328   72.95   1.36726
   2   1  25 12  1  o          0.0000      610.0375   76.56   1.36724
   2   5   9 12  1  o          0.0000    22088.6230  295.69   1.36708
   5   2   9 12  1  o          0.0000     3098.5876  318.53   1.36708
   3   1  23 12  1  o       6395.8120     5995.0439  109.95   1.36173
   3   4  11 12  1  o      31944.5488    29931.7227  350.96   1.36161
   1   6   4 12  1  o          0.0000     9375.7246  292.18   1.36431
   3   1  23 12  1  o          0.0000     5995.0439  109.95   1.36173
   3   4  11 12  1  o          0.0000    29931.7227  350.96   1.36161
   4   0  22  6  1  o      35208.8594    35305.8906  239.70   1.35631
   0   6  12  6  1  o      14031.3555    14077.5449  213.83   1.35621
   6   0  12  6  1  o      13927.4619    13973.3086   96.15   1.35621
   6   1   5 12  1  o      16344.0664    16400.8926  302.59   1.35617
   4   0  22  6  1  o          0.0000    35305.8906  239.70   1.35631
   0   6  12  6  1  o          0.0000    14077.5449  213.83   1.35621
   6   0  12  6  1  o          0.0000    13973.3086   96.15   1.35621
   6   1   5 12  1  o          0.0000    16400.8926  302.59   1.35617
   4   2  17 12  1  o      11893.1260    10881.9502   71.14   1.34825
   4   2  17 12  1  o          0.0000    10881.9502   71.14   1.34825
   1   1  27 12  1  o       4656.6045     4546.9692  183.20   1.33534
   2   2  24 12  1  o      37925.5820    37022.4414   83.77   1.33530
   1   6   7 12  1  o      15085.8369    14711.4775  205.78   1.33515
   3   3  18 12  1  o      50401.2031    49128.5742  161.82   1.33267
   5   1  16 12  1  o       5033.1108     4907.1973  160.55   1.33265
   1   1  27 12  1  o          0.0000     4546.9692  183.20   1.33534
   2   2  24 12  1  o          0.0000    37022.4414   83.77   1.33530
   1   6   7 12  1  o          0.0000    14711.4775  205.78   1.33515
   3   3  18 12  1  o          0.0000    49128.5742  161.82   1.33267
   5   1  16 12  1  o          0.0000     4907.1973  160.55   1.33265
   1   2  26 12  1  o      93164.9219    89562.8438  149.48   1.32266
   6   1   8 12  1  o       3547.7922     3408.6472  308.24   1.32250
   1   4  21 12  1  o      31898.3477    31275.8223  199.66   1.32011
   4   1  21 12  1  o      10215.5459    10016.1797  220.57   1.32011
   4   3  13 12  1  o       3675.9397     3607.0869   69.47   1.32004
   1   2  26 12  1  o          0.0000    89562.8438  149.48   1.32266
   6   1   8 12  1  o          0.0000     3408.6472  308.24   1.32250
   1   0  28  6  1  o      99660.8750   100352.4844   65.57   1.31773
   1   4  21 12  1  o          0.0000    31275.8223  199.66   1.32011
   4   1  21 12  1  o          0.0000    10016.1797  220.57   1.32011
   4   3  13 12  1  o          0.0000     3607.0869   69.47   1.32004
   1   0  28  6  1  o          0.0000   100352.4844   65.57   1.31773
   3   2  22 12  1  o      46114.8711    45933.6523   25.10   1.31274
   2   5  12 12  1  o      20301.0430    20220.2754  137.29   1.31265
   5   2  12 12  1  o      58490.8477    58258.1406  253.56   1.31265
   3   2  22 12  1  o          0.0000    45933.6523   25.10   1.31274
   2   5  12 12  1  o          0.0000    20220.2754  137.29   1.31265
   5   2  12 12  1  o          0.0000    58258.1406  253.56   1.31265
   1   5  17 12  1  o       2718.4111     2577.3965  157.90   1.30543
   4   4   0  6  1  o     264186.5312   250779.8438    2.79   1.30535
   1   5  17 12  1  o          0.0000     2577.3965  157.90   1.30543
   4   4   0  6  1  o          0.0000   250779.8438    2.79   1.30535
   5   0  20  6  1  o      42458.8711    39738.7344  205.75   1.29832
   3   4  14 12  1  o      36846.5664    34521.7227  189.95   1.29826
   4   4   3 12  1  o      14951.3936    14021.0273  147.50   1.29821
   5   0  20  6  1  o          0.0000    39738.7344  205.75   1.29832
   3   4  14 12  1  o          0.0000    34521.7227  189.95   1.29826
   4   4   3 12  1  o          0.0000    14021.0273  147.50   1.29821
   1   6  10 12  1  o       1028.8840      992.0087  150.19   1.29354
   3   5   1 12  1  o     119843.5234   113843.0625  313.46   1.29119
   1   6  10 12  1  o          0.0000      992.0087  150.19   1.29354
   2   4  19 12  1  o       7236.8594     6953.6655  331.30   1.28896
   0   7   2  6  1  o      15176.1914    14613.1064  165.09   1.28887
   5   3   2 12  1  o     121258.0547   116758.9922  276.83   1.28887
   3   5   1 12  1  o          0.0000   113843.0625  313.46   1.29119
   2   4  19 12  1  o          0.0000     6953.6655  331.30   1.28896
   0   7   2  6  1  o          0.0000    14613.1064  165.09   1.28887
   5   3   2 12  1  o          0.0000   116758.9922  276.83   1.28887
   1   3  25 12  1  o      21258.6953    20950.6602   25.75   1.28215
   3   5   4 12  1  o       4801.4463     4889.0835  245.18   1.27974
   7   0   4  6  1  o      43228.7539    44017.7773  273.25   1.27974
   1   3  25 12  1  o          0.0000    20950.6602   25.75   1.28215
   0   2  28  6  1  o      27097.3926    26816.5859  256.45   1.27767
   2   3  23 12  1  o      11947.3223    11821.8369  319.64   1.27761
   6   1  11 12  1  o       5301.6450     5245.5454  140.84   1.27751
   4   4   6 12  1  o       7211.8716     7135.5312   65.88   1.27749
   3   5   4 12  1  o          0.0000     4889.0835  245.18   1.27974
   7   0   4  6  1  o          0.0000    44017.7773  273.25   1.27974
   0   2  28  6  1  o          0.0000    26816.5859  256.45   1.27767
   2   3  23 12  1  o          0.0000    11821.8369  319.64   1.27761
   6   1  11 12  1  o          0.0000     5245.5454  140.84   1.27751
   4   4   6 12  1  o          0.0000     7135.5312   65.88   1.27749
   5   3   5 12  1  o       5969.5107     5676.8589   77.75   1.27301
   5   3   5 12  1  o          0.0000     5676.8589   77.75   1.27301
   4   2  20 12  1  o     167762.5312   156002.6406   96.60   1.25995
   4   2  20 12  1  o          0.0000   156002.6406   96.60   1.25995
   3   5   7 12  1  o        316.0255      312.9053   29.12   1.25557
   4   3  16 12  1  o      23326.6543    23065.7500  131.29   1.25349
   6   2   1 12  1  o      19959.4668    19698.6309  294.84   1.25343
   3   5   7 12  1  o          0.0000      312.9053   29.12   1.25557
   5   1  19 12  1  o      57896.4023    55960.5586  301.75   1.25140
   2   5  15 12  1  o       4000.7678     3869.6865  164.80   1.25137
   5   2  15 12  1  o       1156.8199     1118.9178  353.81   1.25137
   2   6   2 12  1  o     137389.3750   133037.9062   65.72   1.25131
   4   3  16 12  1  o          0.0000    23065.7500  131.29   1.25349
   6   2   1 12  1  o          0.0000    19698.6309  294.84   1.25343
   5   1  19 12  1  o          0.0000    55960.5586  301.75   1.25140
   2   5  15 12  1  o          0.0000     3869.6865  164.80   1.25137
   5   2  15 12  1  o          0.0000     1118.9178  353.81   1.25137
   2   6   2 12  1  o          0.0000   133037.9062   65.72   1.25131
   3   1  26 12  1  o      16434.1406    16296.7617   61.09   1.24517
   4   4   9 12  1  o       5913.7275     5864.4707  156.46   1.24504
   0   7   8  6  1  o      78410.4609    77757.0703  153.44   1.24504
   5   3   8 12  1  o      46439.2734    46052.2969  328.34   1.24504
   0   0  30  2  1  o     332213.1250   325669.4688  294.04   1.24315
   3   3  21 12  1  o      16256.8662    15935.8291   47.00   1.24304
   1   6  13 12  1  o       3680.6089     3607.8955  209.92   1.24298
   6   2   4 12  1  o      67078.6016    65754.3203  138.18   1.24295
   3   1  26 12  1  o          0.0000    16296.7617   61.09   1.24517
   4   4   9 12  1  o          0.0000     5864.4707  156.46   1.24504
   0   7   8  6  1  o          0.0000    77757.0703  153.44   1.24504
   5   3   8 12  1  o          0.0000    46052.2969  328.34   1.24504
   2   1  28 12  1  o      25837.7617    25675.7109  202.35   1.24105
   0   0  30  2  1  o          0.0000   325669.4688  294.04   1.24315
   3   3  21 12  1  o          0.0000    15935.8291   47.00   1.24304
   1   6  13 12  1  o          0.0000     3607.8955  209.92   1.24298
   6   2   4 12  1  o          0.0000    65754.3203  138.18   1.24295
   2   1  28 12  1  o          0.0000    25675.7109  202.35   1.24105
   0   5  22  6  1  o      36427.0469    35513.4961  293.24   1.23688
   2   6   5 12  1  o       5288.7646     5150.6787  313.64   1.23678
   0   5  22  6  1  o          0.0000    35513.4961  293.24   1.23688
   2   6   5 12  1  o          0.0000     5150.6787  313.64   1.23678
   3   4  17 12  1  o       1903.7474     1790.8853  300.46   1.23076
   3   4  17 12  1  o          0.0000     1790.8853  300.46   1.23076
   1   5  20 12  1  o      21523.6055    20867.2148   67.22   1.22480
   6   1  14 12  1  o      16361.2715    15878.7910  348.18   1.22475
   1   5  20 12  1  o          0.0000    20867.2148   67.22   1.22480
   6   1  14 12  1  o          0.0000    15878.7910  348.18   1.22475
   2   2  27 12  1  o       5557.1235     5473.0249  100.14   1.22092
   1   4  24 12  1  o      42758.6133    42131.3555   24.72   1.22089
   4   1  24 12  1  o      15102.2861    14880.7402  277.24   1.22089
   3   5  10 12  1  o      74642.6016    73647.4531  200.59   1.22079
   7   0  10  6  1  o      22053.9746    21759.9473    2.08   1.22079
   6   2   7 12  1  o      19282.2969    19027.8574  207.91   1.22078
   0   6  18  6  1  o       2062.4004     2016.0636  266.50   1.21888
   6   0  18  6  1  o     117280.2734   114645.2969   20.52   1.21888
   2   2  27 12  1  o          0.0000     5473.0249  100.14   1.22092
   1   4  24 12  1  o          0.0000    42131.3555   24.72   1.22089
   4   1  24 12  1  o          0.0000    14880.7402  277.24   1.22089
   3   5  10 12  1  o          0.0000    73647.4531  200.59   1.22079
   7   0  10  6  1  o          0.0000    21759.9473    2.08   1.22079
   6   2   7 12  1  o          0.0000    19027.8574  207.91   1.22078
   0   6  18  6  1  o          0.0000     2016.0636  266.50   1.21888
   6   0  18  6  1  o          0.0000   114645.2969   20.52   1.21888
   0   4  26  6  1  o      82368.7969    78941.7656  139.49   1.21121
   3   2  25 12  1  o       2967.9507     2844.7881  264.32   1.21120
   2   6   8 12  1  o      56773.2227    54485.5703   81.97   1.21108
   1   1  30 12  1  o      14375.2832    14040.8184   90.31   1.20934
   0   4  26  6  1  o          0.0000    78941.7656  139.49   1.21121
   3   2  25 12  1  o          0.0000     2844.7881  264.32   1.21120
   2   6   8 12  1  o          0.0000    54485.5703   81.97   1.21108
   5   3  11 12  1  o      33074.8477    32608.0195  195.86   1.20728
   1   1  30 12  1  o          0.0000    14040.8184   90.31   1.20934
   5   3  11 12  1  o          0.0000    32608.0195  195.86   1.20728
   1   2  29 12  1  o       4831.5947     4692.0352   64.92   1.20365
   2   4  22 12  1  o       6424.1299     6239.5918  336.03   1.20357
   4   4  12 12  1  o      75684.2656    73513.6797  292.96   1.20350
   1   2  29 12  1  o          0.0000     4692.0352   64.92   1.20365
   2   4  22 12  1  o          0.0000     6239.5918  336.03   1.20357
   4   4  12 12  1  o          0.0000    73513.6797  292.96   1.20350
   7   1   0 12  1  o     132525.6875   130539.7891    7.21   1.19787
   7   1   0 12  1  o          0.0000   130539.7891    7.21   1.19787
   1   7   3 12  1  o      26446.6367    25628.3770  212.48   1.19235
   7   1   3 12  1  o      21465.2246    20801.0898   23.47   1.19235
   1   7   3 12  1  o          0.0000    25628.3770  212.48   1.19235
   7   1   3 12  1  o          0.0000    20801.0898   23.47   1.19235
   6   2  10 12  1  o      33724.2891    32930.1328  174.75   1.18873
   2   5  18 12  1  o      79318.9375    77450.9922    6.99   1.18696
   5   2  18 12  1  o      53099.9375    51849.4453  220.18   1.18696
   1   6  16 12  1  o      68674.1250    67055.0312  302.11   1.18695
   6   2  10 12  1  o          0.0000    32930.1328  174.75   1.18873
   4   3  19 12  1  o      14843.5322    14650.2959  138.87   1.18517
   2   5  18 12  1  o          0.0000    77450.9922    6.99   1.18696
   5   2  18 12  1  o          0.0000    51849.4453  220.18   1.18696
   1   6  16 12  1  o          0.0000    67055.0312  302.11   1.18695
   4   3  19 12  1  o          0.0000    14650.2959  138.87   1.18517
   2   3  26 12  1  o      28158.9941    27341.6211  341.87   1.17988
   3   5  13 12  1  o      11782.7930    11621.8008  285.01   1.17802
   2   3  26 12  1  o          0.0000    27341.6211  341.87   1.17988
   1   3  28 12  1  o      42349.9062    41898.0664   49.53   1.17637
   4   2  23 12  1  o       2636.3538     2609.1562  272.12   1.17632
   2   6  11 12  1  o       5981.1802     5923.3447  155.47   1.17625
   1   7   6 12  1  o       5293.8477     5243.4233  306.93   1.17623
   7   1   6 12  1  o       3209.6482     3179.0759  331.79   1.17623
   3   5  13 12  1  o          0.0000    11621.8008  285.01   1.17802
   1   3  28 12  1  o          0.0000    41898.0664   49.53   1.17637
   4   2  23 12  1  o          0.0000     2609.1562  272.12   1.17632
   2   6  11 12  1  o          0.0000     5923.3447  155.47   1.17625
   1   7   6 12  1  o          0.0000     5243.4233  306.93   1.17623
   7   1   6 12  1  o          0.0000     3179.0759  331.79   1.17623
   5   1  22 12  1  o      86825.0156    81080.4141  331.33   1.17282
   5   1  22 12  1  o          0.0000    81080.4141  331.33   1.17282
   6   1  17 12  1  o       9257.3477     9961.0371  235.52   1.16760
   6   1  17 12  1  o          0.0000     9961.0371  235.52   1.16760
   3   4  20 12  1  o      14745.6318    13488.6865  201.71   1.16250
   0   7  14  6  1  o      51158.3047    46791.7305    3.79   1.16246
   5   3  14 12  1  o      20347.0020    18610.3008  251.57   1.16246
   3   4  20 12  1  o          0.0000    13488.6865  201.71   1.16250
   0   7  14  6  1  o          0.0000    46791.7305    3.79   1.16246
   5   3  14 12  1  o          0.0000    18610.3008  251.57   1.16246
   3   3  24 12  1  o       3276.8911     3104.3926   13.62   1.15916
   5   4   1 12  1  o      19425.8867    18945.4102  127.88   1.15738
   3   3  24 12  1  o          0.0000     3104.3926   13.62   1.15916
   0   1  32  6  1  o       1504.6958     1441.6497  211.10   1.15589
   4   4  15 12  1  o       6520.0215     6236.1904  224.61   1.15575
   4   5   2 12  1  o       1318.3192     1260.5554  226.22   1.15571
   5   4   1 12  1  o          0.0000    18945.4102  127.88   1.15738
   0   1  32  6  1  o          0.0000     1441.6497  211.10   1.15589
   4   4  15 12  1  o          0.0000     6236.1904  224.61   1.15575
   4   5   2 12  1  o          0.0000     1260.5554  226.22   1.15571
   1   7   9 12  1  o        774.6968      778.8509   18.72   1.15076
   7   1   9 12  1  o      39628.9531    39841.4531   89.02   1.15076
   0   3  30  6  1  o      65766.1641    65091.3086  105.40   1.14926
   3   0  30  6  1  o      71647.0469    70911.8438   84.08   1.14926
   6   2  13 12  1  o       2193.4070     2168.1306   47.15   1.14913
   5   4   4 12  1  o      30675.9668    30314.1309  310.75   1.14910
   1   7   9 12  1  o          0.0000      778.8509   18.72   1.15076
   7   1   9 12  1  o          0.0000    39841.4531   89.02   1.15076
   4   0  28  6  1  o     122726.0078   121396.3828  239.95   1.14761
   1   5  23 12  1  o      22964.9062    22719.4727  237.82   1.14756
   0   3  30  6  1  o          0.0000    65091.3086  105.40   1.14926
   3   0  30  6  1  o          0.0000    70911.8438   84.08   1.14926
   6   2  13 12  1  o          0.0000     2168.1306   47.15   1.14913
   5   4   4 12  1  o          0.0000    30314.1309  310.75   1.14910
   4   0  28  6  1  o          0.0000   121396.3828  239.95   1.14761
   1   5  23 12  1  o          0.0000    22719.4727  237.82   1.14756
   3   1  29 12  1  o      51054.5273    50713.0078  179.02   1.14437
   4   5   5 12  1  o       4440.0757     4406.4888  251.03   1.14423
   3   1  29 12  1  o          0.0000    50713.0078  179.02   1.14437
   4   5   5 12  1  o          0.0000     4406.4888  251.03   1.14423
   6   3   0 12  1  o       1715.5692     1530.3019   29.86   1.13940
   6   3   0 12  1  o          0.0000     1530.3019   29.86   1.13940
   2   1  31 12  1  o      12837.6191    11838.5508  149.61   1.13481
   2   6  14 12  1  o       1006.6695      934.1284   41.64   1.13468
   3   6   3 12  1  o      13281.1543    12342.3379    4.91   1.13465
   6   3   3 12  1  o      20036.9023    18620.5352  214.02   1.13465
   2   1  31 12  1  o          0.0000    11838.5508  149.61   1.13481
   2   6  14 12  1  o          0.0000      934.1284   41.64   1.13468
   3   6   3 12  1  o          0.0000    12342.3379    4.91   1.13465
   6   3   3 12  1  o          0.0000    18620.5352  214.02   1.13465
   1   4  27 12  1  o       3834.9648     3710.7705  258.73   1.13163
   4   1  27 12  1  o        130.2742      126.0553  190.53   1.13163
   5   4   7 12  1  o       1747.6038     1691.7725  181.29   1.13152
   3   5  16 12  1  o       9986.6436     9795.4199  220.46   1.12999
   7   0  16  6  1  o     304531.3750   298700.2188  301.33   1.12999
   1   4  27 12  1  o          0.0000     3710.7705  258.73   1.13163
   4   1  27 12  1  o          0.0000      126.0553  190.53   1.13163
   5   4   7 12  1  o          0.0000     1691.7725  181.29   1.13152
   2   0  32  6  1  o      62421.4766    62460.6172  144.35   1.12857
   1   6  19 12  1  o      23190.7852    23225.0234  168.32   1.12846
   8   0   2  6  1  o      13280.8955    13305.5361  125.91   1.12840
   3   5  16 12  1  o          0.0000     9795.4199  220.46   1.12999
   7   0  16  6  1  o          0.0000   298700.2188  301.33   1.12999
   2   0  32  6  1  o          0.0000    62460.6172  144.35   1.12857
   1   6  19 12  1  o          0.0000    23225.0234  168.32   1.12846
   8   0   2  6  1  o          0.0000    13305.5361  125.91   1.12840
   5   0  26  6  1  o     263669.5000   257999.3438  161.28   1.12389
   2   4  25 12  1  o        181.5143      177.5865   71.62   1.12388
   4   5   8 12  1  o      22088.6250    21580.3066  130.70   1.12379
   2   2  30 12  1  o     355133.0625   345506.9062  301.89   1.12240
   2   5  21 12  1  o       2175.9043     2117.1230  213.54   1.12232
   5   2  21 12  1  o       7654.1982     7447.4224  216.41   1.12232
   0   8   4  6  1  o        683.1182      664.7458  292.91   1.12225
   5   0  26  6  1  o          0.0000   257999.3438  161.28   1.12389
   2   4  25 12  1  o          0.0000      177.5865   71.62   1.12388
   4   5   8 12  1  o          0.0000    21580.3066  130.70   1.12379
   3   2  28 12  1  o     134559.7188   133859.3438   67.36   1.12085
   3   6   6 12  1  o      77475.1719    77304.3828   75.50   1.12073
   6   3   6 12  1  o       8159.7046     8141.7173  241.16   1.12073
   2   2  30 12  1  o          0.0000   345506.9062  301.89   1.12240
   2   5  21 12  1  o          0.0000     2117.1230  213.54   1.12232
   5   2  21 12  1  o          0.0000     7447.4224  216.41   1.12232
   0   8   4  6  1  o          0.0000      664.7458  292.91   1.12225
   3   2  28 12  1  o          0.0000   133859.3438   67.36   1.12085
   3   6   6 12  1  o          0.0000    77304.3828   75.50   1.12073
   6   3   6 12  1  o          0.0000     8141.7173  241.16   1.12073
   4   3  22 12  1  o      37546.2539    37907.3320  339.94   1.11778
   1   7  12 12  1  o      91853.8359    92738.4375  133.10   1.11772
   7   1  12 12  1  o     101479.3750   102456.6797  145.96   1.11772
   4   3  22 12  1  o          0.0000    37907.3320  339.94   1.11778
   1   7  12 12  1  o          0.0000    92738.4375  133.10   1.11772
   7   1  12 12  1  o          0.0000   102456.6797  145.96   1.11772
   5   3  17 12  1  o        218.4378      195.8546  302.56   1.11326
   5   3  17 12  1  o          0.0000      195.8546  302.56   1.11326
   6   1  20 12  1  o       7103.0547     6678.2998  290.98   1.10883
   6   1  20 12  1  o          0.0000     6678.2998  290.98   1.10883
   5   4  10 12  1  o      12039.9395    11152.3164    3.14   1.10586
   1   1  33 12  1  o       6692.8511     6356.2568   94.81   1.10456
   4   4  18 12  1  o       2269.7668     2156.3972  344.66   1.10444
   6   2  16 12  1  o       2627.6016     2496.4280  334.17   1.10443
   2   7   1 12  1  o       5254.9868     4993.1611  130.18   1.10438
   5   4  10 12  1  o          0.0000    11152.3164    3.14   1.10586
   1   2  32 12  1  o       6477.5654     6327.8364  240.87   1.10310
   7   2   2 12  1  o      52453.4258    51606.6094   73.48   1.10293
   1   1  33 12  1  o          0.0000     6356.2568   94.81   1.10456
   4   4  18 12  1  o          0.0000     2156.3972  344.66   1.10444
   6   2  16 12  1  o          0.0000     2496.4280  334.17   1.10443
   2   7   1 12  1  o          0.0000     4993.1611  130.18   1.10438
   1   2  32 12  1  o          0.0000     6327.8364  240.87   1.10310
   7   2   2 12  1  o          0.0000    51606.6094   73.48   1.10293
   4   2  26 12  1  o      16427.8789    16257.8818  159.91   1.09872
   5   1  25 12  1  o       5220.8838     5166.3311  189.22   1.09872
   3   6   9 12  1  o       5670.4907     5605.4370  287.10   1.09863
   6   3   9 12  1  o      60955.0664    60255.7734  266.52   1.09863
   8   0   8  6  1  o      22852.1660    22589.3145  150.46   1.09863
   2   7   4 12  1  o     175785.6406   174789.2344  154.44   1.09719
   4   2  26 12  1  o          0.0000    16257.8818  159.91   1.09872
   5   1  25 12  1  o          0.0000     5166.3311  189.22   1.09872
   3   6   9 12  1  o          0.0000     5605.4370  287.10   1.09863
   6   3   9 12  1  o          0.0000    60255.7734  266.52   1.09863
   8   0   8  6  1  o          0.0000    22589.3145  150.46   1.09863
   3   4  23 12  1  o      11942.1865    11881.7266   30.77   1.09585
   4   5  11 12  1  o      14318.0088    14246.0010  346.84   1.09579
   2   7   4 12  1  o          0.0000   174789.2344  154.44   1.09719
   3   4  23 12  1  o          0.0000    11881.7266   30.77   1.09585
   4   5  11 12  1  o          0.0000    14246.0010  346.84   1.09579
   2   3  29 12  1  o      14810.5127    14483.2412  342.42   1.09307
   7   2   5 12  1  o       7527.4385     7334.9907  133.94   1.09294
   2   3  29 12  1  o          0.0000    14483.2412  342.42   1.09307
   7   2   5 12  1  o          0.0000     7334.9907  133.94   1.09294
   1   0  34  6  1  o      25153.9570    23230.4121  161.73   1.08892
   2   6  17 12  1  o      12344.2549    11386.9502   71.62   1.08878
   1   0  34  6  1  o          0.0000    23230.4121  161.73   1.08892
   2   6  17 12  1  o          0.0000    11386.9502   71.62   1.08878
   1   3  31 12  1  o       4776.5688     4426.8018  245.71   1.08473
   1   3  31 12  1  o          0.0000     4426.8018  245.71   1.08473
   3   3  27 12  1  o       5786.9531     5828.0503   29.16   1.08195
   0   6  24  6  1  o       1893.4873     1906.4012  116.24   1.08193
   6   0  24  6  1  o       5724.4766     5763.5186   40.71   1.08193
   0   8  10  6  1  o      35961.0352    36165.9023  265.81   1.08186
   2   7   7 12  1  o       3100.3796     3117.6143   76.55   1.08185
   3   3  27 12  1  o          0.0000     5828.0503   29.16   1.08195
   0   6  24  6  1  o          0.0000     1906.4012  116.24   1.08193
   6   0  24  6  1  o          0.0000     5763.5186   40.71   1.08193
   0   8  10  6  1  o          0.0000    36165.9023  265.81   1.08186
   3   5  19 12  1  o      12588.2959    11957.2979  348.31   1.07918
   2   7   7 12  1  o          0.0000     3117.6143   76.55   1.08185
   1   7  15 12  1  o      22402.2383    21290.4883  184.96   1.07916
   7   1  15 12  1  o       1809.3662     1719.5734   60.14   1.07916
   3   5  19 12  1  o          0.0000    11957.2979  348.31   1.07918
   1   7  15 12  1  o          0.0000    21290.4883  184.96   1.07916
   7   1  15 12  1  o          0.0000     1719.5734   60.14   1.07916
   1   5  26 12  1  o      18951.9160    18514.3633  104.81   1.07518
   7   2   8 12  1  o      32707.5098    31951.5859    5.93   1.07509
   5   4  13 12  1  o       7539.0493     7350.9277  144.22   1.07376
   0   5  28  6  1  o     103455.9219   100298.7812  214.49   1.07252
   1   5  26 12  1  o          0.0000    18514.3633  104.81   1.07518
   7   2   8 12  1  o          0.0000    31951.5859    5.93   1.07509
   5   4  13 12  1  o          0.0000     7350.9277  144.22   1.07376
   0   5  28  6  1  o          0.0000   100298.7812  214.49   1.07252
   1   6  22 12  1  o      22366.7617    21211.2988  346.27   1.06983
   3   6  12 12  1  o       5039.0483     4780.5454  167.45   1.06978
   6   3  12 12  1  o      32381.0605    30719.9141  155.64   1.06978
   1   6  22 12  1  o          0.0000    21211.2988  346.27   1.06983
   3   6  12 12  1  o          0.0000     4780.5454  167.45   1.06978
   6   3  12 12  1  o          0.0000    30719.9141  155.64   1.06978
   0   2  34  6  1  o      34499.7344    32886.6875  293.36   1.06598
   0   2  34  6  1  o          0.0000    32886.6875  293.36   1.06598
   0   7  20  6  1  o      54152.6758    55234.5859  259.61   1.06198
   5   3  20 12  1  o      61944.7305    63182.3164   65.56   1.06198
   4   5  14 12  1  o      53842.0117    54943.1172  352.53   1.06195
   2   5  24 12  1  o      64204.5391    63521.6875  264.69   1.05942
   5   2  24 12  1  o      51079.9883    50536.7227   23.68   1.05942
   2   7  10 12  1  o      37398.9805    37012.6953  102.19   1.05936
   0   7  20  6  1  o          0.0000    55234.5859  259.61   1.06198
   5   3  20 12  1  o          0.0000    63182.3164   65.56   1.06198
   4   5  14 12  1  o          0.0000    54943.1172  352.53   1.06195
   8   1   1 12  1  o       2751.7856     2737.8064  171.91   1.05806
   3   1  32 12  1  o       6472.6128     6378.2183  154.60   1.05693
   6   2  19 12  1  o        759.3297      746.7961  261.56   1.05684
   2   5  24 12  1  o          0.0000    63521.6875  264.69   1.05942
   5   2  24 12  1  o          0.0000    50536.7227   23.68   1.05942
   1   8   2 12  1  o        920.2671      904.0886  210.05   1.05679
   2   7  10 12  1  o          0.0000    37012.6953  102.19   1.05936
   8   1   1 12  1  o          0.0000     2737.8064  171.91   1.05806
   3   1  32 12  1  o          0.0000     6378.2183  154.60   1.05693
   6   2  19 12  1  o          0.0000      746.7961  261.56   1.05684
   1   8   2 12  1  o          0.0000      904.0886  210.05   1.05679
   4   3  25 12  1  o      12087.1846    11533.4561   21.69   1.05308
   1   4  30 12  1  o       3659.6648     3503.7939   25.87   1.05186
   4   1  30 12  1  o      23907.0898    22888.8496  144.76   1.05186
   4   4  21 12  1  o       5559.2588     5321.4521  353.11   1.05179
   8   1   4 12  1  o      29566.5762    28296.6914  153.88   1.05173
   2   4  28 12  1  o       4327.4805     4112.3838  213.17   1.05059
   6   1  23 12  1  o       8793.6855     8357.0137  239.09   1.05055
   7   2  11 12  1  o        411.1100      390.7596  260.17   1.05050
   4   3  25 12  1  o          0.0000    11533.4561   21.69   1.05308
   1   4  30 12  1  o          0.0000     3503.7939   25.87   1.05186
   4   1  30 12  1  o          0.0000    22888.8496  144.76   1.05186
   4   4  21 12  1  o          0.0000     5321.4521  353.11   1.05179
   8   1   4 12  1  o          0.0000    28296.6914  153.88   1.05173
   1   8   5 12  1  o      48902.2070    46870.8281  124.86   1.04799
   2   4  28 12  1  o          0.0000     4112.3838  213.17   1.05059
   6   1  23 12  1  o          0.0000     8357.0137  239.09   1.05055
   7   2  11 12  1  o          0.0000      390.7596  260.17   1.05050
   1   8   5 12  1  o          0.0000    46870.8281  124.86   1.04799
   2   1  34 12  1  o      33131.3633    32718.0859  138.97   1.04444
   5   5   0  6  1  o     179767.3125   177516.4219    8.96   1.04428
   2   1  34 12  1  o          0.0000    32718.0859  138.97   1.04444
   5   5   0  6  1  o          0.0000   177516.4219    8.96   1.04428
   3   2  31 12  1  o       3394.3235     3330.4343  358.68   1.04074
   2   6  20 12  1  o      76160.5859    74729.3203  118.23   1.04067
   8   0  14  6  1  o       8639.6904     8477.1543  282.43   1.04064
   5   5   3 12  1  o      28797.6992    28255.8340   21.07   1.04062
   8   1   7 12  1  o       7450.6255     7279.2607   40.87   1.03820
   3   2  31 12  1  o          0.0000     3330.4343  358.68   1.04074
   2   6  20 12  1  o          0.0000    74729.3203  118.23   1.04067
   8   0  14  6  1  o          0.0000     8477.1543  282.43   1.04064
   5   5   3 12  1  o          0.0000    28255.8340   21.07   1.04062
   2   2  33 12  1  o       3795.6909     3673.0242  339.13   1.03713
   1   7  18 12  1  o      67229.0703    65061.8164  170.72   1.03703
   7   1  18 12  1  o      15597.0820    15094.2822  155.44   1.03703
   5   4  16 12  1  o     122668.1562   118715.2109  313.50   1.03702
   4   6   1 12  1  o      15477.2314    14979.5830  298.45   1.03699
   0   0  36  2  1  o      60696.7852    59107.7656  241.95   1.03596
   0   4  32  6  1  o      20524.4688    19993.1523  170.41   1.03592
   3   6  15 12  1  o       5655.1304     5513.4663   42.92   1.03582
   6   3  15 12  1  o      17162.6836    16732.7500  145.24   1.03582
   6   4   2 12  1  o      30116.1758    29367.8613   91.44   1.03579
   8   1   7 12  1  o          0.0000     7279.2607   40.87   1.03820
   2   2  33 12  1  o          0.0000     3673.0242  339.13   1.03713
   1   7  18 12  1  o          0.0000    65061.8164  170.72   1.03703
   7   1  18 12  1  o          0.0000    15094.2822  155.44   1.03703
   5   4  16 12  1  o          0.0000   118715.2109  313.50   1.03702
   4   6   1 12  1  o          0.0000    14979.5830  298.45   1.03699
   0   0  36  2  1  o          0.0000    59107.7656  241.95   1.03596
   0   4  32  6  1  o          0.0000    19993.1523  170.41   1.03592
   3   6  15 12  1  o          0.0000     5513.4663   42.92   1.03582
   6   3  15 12  1  o          0.0000    16732.7500  145.24   1.03582
   6   4   2 12  1  o          0.0000    29367.8613   91.44   1.03579
   3   4  26 12  1  o     240323.9531   232136.9062  144.74   1.03230
   1   8   8 12  1  o      17657.6289    17040.8086  315.46   1.03222
   2   7  13 12  1  o       3354.3657     3260.6892  155.66   1.03105
   4   6   4 12  1  o      14848.9688    14436.7900  162.44   1.03103
   5   1  28 12  1  o       4388.4541     4258.2446    9.97   1.02995
   5   5   6 12  1  o       3616.0906     3504.6475  338.14   1.02985
   3   4  26 12  1  o          0.0000   232136.9062  144.74   1.03230
   1   8   8 12  1  o          0.0000    17040.8086  315.46   1.03222
   2   7  13 12  1  o          0.0000     3260.6892  155.66   1.03105
   4   6   4 12  1  o          0.0000    14436.7900  162.44   1.03103
   4   2  29 12  1  o      12011.1777    11310.4336  189.72   1.02760
   3   5  22 12  1  o     131856.1094   124148.5234  338.08   1.02756
   7   0  22  6  1  o      47303.7617    44538.6406  107.94   1.02756
   6   4   5 12  1  o       6162.9146     5801.9688    9.59   1.02750
   5   1  28 12  1  o          0.0000     4258.2446    9.97   1.02995
   5   5   6 12  1  o          0.0000     3504.6475  338.14   1.02985
   4   2  29 12  1  o          0.0000    11310.4336  189.72   1.02760
   3   5  22 12  1  o          0.0000   124148.5234  338.08   1.02756
   7   0  22  6  1  o          0.0000    44538.6406  107.94   1.02756
   6   4   5 12  1  o          0.0000     5801.9688    9.59   1.02750
   4   5  17 12  1  o      23104.7676    22447.6797  258.76   1.02404
   4   5  17 12  1  o          0.0000    22447.6797  258.76   1.02404
   7   2  14 12  1  o       9775.1631     9654.6582  168.78   1.02057
   8   1  10 12  1  o      17491.2129    16626.7266  227.88   1.01827
   4   6   7 12  1  o      11341.6934    10780.5146  242.91   1.01827
   7   2  14 12  1  o          0.0000     9654.6582  168.78   1.02057
   1   2  35 12  1  o      13056.9004    12320.8496  113.55   1.01727
   0   8  16  6  1  o     168365.5156   158878.1875  303.27   1.01715
   7   3   1 12  1  o         92.7348       87.5137  235.05   1.01712
   1   1  36 12  1  o       1035.8142      986.9145  349.12   1.01615
   2   3  32 12  1  o       1715.6190     1635.2170  118.22   1.01612
   3   7   2 12  1  o      53526.3984    51081.3203  275.40   1.01599
   8   1  10 12  1  o          0.0000    16626.7266  227.88   1.01827
   4   6   7 12  1  o          0.0000    10780.5146  242.91   1.01827
   1   2  35 12  1  o          0.0000    12320.8496  113.55   1.01727
   0   8  16  6  1  o          0.0000   158878.1875  303.27   1.01715
   7   3   1 12  1  o          0.0000       87.5137  235.05   1.01712
   1   1  36 12  1  o          0.0000      986.9145  349.12   1.01615
   2   3  32 12  1  o          0.0000     1635.2170  118.22   1.01612
   3   7   2 12  1  o          0.0000    51081.3203  275.40   1.01599
   1   6  25 12  1  o      32966.8281    32675.5430  221.26   1.01269
   5   5   9 12  1  o      20543.4336    20375.6797   78.53   1.01262
   6   4   8 12  1  o      59888.3320    59400.4180  129.70   1.01262
   3   3  30 12  1  o      17222.4082    16975.7891  295.88   1.01160
   7   3   4 12  1  o        673.0516      662.3362    0.24   1.01150
   5   3  23 12  1  o      14304.4648    14023.9941  113.45   1.01044
   1   8  11 12  1  o      56665.3203    55575.6055  351.19   1.01039
   1   6  25 12  1  o          0.0000    32675.5430  221.26   1.01269
   5   5   9 12  1  o          0.0000    20375.6797   78.53   1.01262
   6   4   8 12  1  o          0.0000    59400.4180  129.70   1.01262
   3   3  30 12  1  o          0.0000    16975.7891  295.88   1.01160
   7   3   4 12  1  o          0.0000      662.3362    0.24   1.01150
   1   5  29 12  1  o      16968.5586    16183.0654  177.98   1.00826
   6   2  22 12  1  o       9525.3223     9085.0938  276.80   1.00822
   3   7   5 12  1  o       1210.2421     1154.5841  301.62   1.00816
   5   3  23 12  1  o          0.0000    14023.9941  113.45   1.01044
   1   8  11 12  1  o          0.0000    55575.6055  351.19   1.01039
   1   5  29 12  1  o          0.0000    16183.0654  177.98   1.00826
   6   2  22 12  1  o          0.0000     9085.0938  276.80   1.00822
   3   7   5 12  1  o          0.0000     1154.5841  301.62   1.00816
   1   3  34 12  1  o          0.0000    37096.7422  137.62   1.00500
   9   0   0  6  1  o          0.0000      344.8254   34.37   1.00486
   1   3  34 12  1  o          0.0000    37096.7422  137.62   1.00500
   9   0   0  6  1  o          0.0000      344.8254   34.37   1.00486
   2   5  27 12  1  o          0.0000     7513.5161  140.00   0.99952
   5   2  27 12  1  o          0.0000     2099.3889  195.53   0.99952
   4   4  24 12  1  o          0.0000     2511.8027  276.27   0.99950
   4   6  10 12  1  o          0.0000    19532.1836  224.05   0.99944
   7   3   7 12  1  o          0.0000     7580.0381  359.44   0.99944
   3   6  18 12  1  o          0.0000     4617.9053  190.29   0.99839
   6   3  18 12  1  o          0.0000     9187.5557  239.96   0.99839
   2   7  16 12  1  o          0.0000     5691.2900  142.69   0.99839
   5   4  19 12  1  o          0.0000     5051.0537  170.27   0.99733
   2   5  27 12  1  o          0.0000     7513.5161  140.00   0.99952
   5   2  27 12  1  o          0.0000     2099.3889  195.53   0.99952
   4   4  24 12  1  o          0.0000     2511.8027  276.27   0.99950
   4   6  10 12  1  o          0.0000    19532.1836  224.05   0.99944
   7   3   7 12  1  o          0.0000     7580.0381  359.44   0.99944
   3   6  18 12  1  o          0.0000     4617.9053  190.29   0.99839
   6   3  18 12  1  o          0.0000     9187.5557  239.96   0.99839
   2   7  16 12  1  o          0.0000     5691.2900  142.69   0.99839
 
# The following lines are used to test the character set of files sent by     
# network email or other means. They are not part of the CIF data set.        
# abcdefghijklmnopqrstuvwxyzABCDEFGHIJKLMNOPQRSTUVWXYZ0123456789              
# !@#$%^&*()_+{}:"~<>?|\-=[];'`,./ 
